# Supplementary material for: A computationally frugal, open-source chest CT foundation model for thoracic disease detection in lung cancer screening programmes
Source: Commun Med (Lond). 2026 Feb 4;6:83. doi: 10.1038/s43856-025-01328-1 (PMC12876872; doi:10.1038/s43856-025-01328-1)
Supplement: Supplementary file 3 — Supplementary Data 1 [file 43856_2025_1328_MOESM3_ESM.xlsx]

## Sheet: Supplementary Data 1
Supplementary Data 1: Pretraining Datasets
Dataset	No. Series	No. Series after QC:	Number of Patients	Country	Data Purpose	Available at:	Citation
AeroPath	27	27	27	Norway	AeroPath is a benchmark dataset for airway segmentation with a web app for model testing.	https://github.com/raidionics/AeroPath	Støverud, K.-H., Bouget, D., Pedersen, A., Leira, H. O., Langø, T. & Hofstad, E. F. AeroPath: An airway segmentation benchmark dataset with challenging pathology. Preprint at https://arxiv.org/abs/2311.01138 (2023).
Public Lung Database to Assess Drug Response	122	8	8	USA	A database of annotated CT scans for lung cancer research, developed to advance quantitative disease monitoring through public-private collaboration.	https://veet.via.cornell.edu/cgi-bin/datac/signon.cgi	Reeves, A. P., Biancardi, A. M., Yankelevitz, D., Fotin, S., Keller, B. M., Jirapatnakul, A. & Lee, J. A public image database to support research in computer-aided diagnosis. Proc. 31st Annu. Int. Conf. IEEE Eng. Med. Biol. Soc. 3715–3718 (2009).
CC-CCII	4179	1513	1513	China	A CT image dataset classifying COVID-19, common pneumonia, and normal cases to support global research and clinical efforts against the pandemic.	http://ncov-ai.big.ac.cn/download?lang=en	Zhang, K., Liu, X., Shen, J., He, J., Lin, T., Li, W. & Wang, G. Clinically applicable AI system for accurate diagnosis, quantitative measurements, and prognosis of COVID-19 pneumonia using computed tomography. Nat. Commun. 11, 1234 (2020).
COVID-19 CT Lung and Infection Segmentation Dataset	20	20	20	China	A dataset of 20 labeled COVID-19 CT scans with lung and infection annotations, designed to benchmark annotation-efficient segmentation methods.	https://zenodo.org/records/3757476	Ma, J., Wang, Y., An, X., Ge, C., Yu, Z., Chen, J. et al. Towards data-efficient learning: A benchmark for COVID-19 CT lung and infection segmentation. Med. Phys. 48, 1197–1210 (2021). https://doi.org/10.1002/mp.14676
Chest CT Covid+ (MIDRC-RICORD-1A)	207	207	110	4 countries	Annotated COVID-19 chest CT scans with pixel-level segmentations and detailed diagnostic labels, created to enhance imaging-based research and decision-making during the pandemic.	https://wiki.cancerimagingarchive.net/pages/viewpage.action?pageId=80969742#80969742ebf8e2df3f49404bbf20d69692ea20d8	Tsai, E., Simpson, S., Lungren, M. P., Hershman, M., Roshkovan, L., Colak, E. et al. Data from the Medical Imaging Data Resource Center – RSNA International COVID Radiology Database Release 1a – Chest CT Covid+ (MIDRC-RICORD-1A). Cancer Imaging Archive https://doi.org/10.7937/VTW4-X588 (2020).
Chest CT Covid+ (MIDRC-RICORD-1B)	120	119	117	4 countries	CT scans of COVID-negative patients, enabling research and education in chest imaging, AI development, and benchmarking for disease analysis beyond COVID-19.	https://wiki.cancerimagingarchive.net/pages/viewpage.action?pageId=80969771	Tsai, E. B., Simpson, S., Lungren, M. P., Hershman, M., Roshkovan, L., Colak, E. et al. Medical Imaging Data Resource Center (MIDRC) – RSNA International COVID-19 Open Radiology Database (RICORD) Release 1b – Chest CT Covid+ (MIDRC-RICORD-1B) [Data set]. Cancer Imaging Archive https://doi.org/10.7937/31V8-4A40 (2021).
Mosmed COVID-19 CT Scans	1000	172	172	Russia	A dataset of 1000 anonymized lung CT scans, including 50 with annotated segmentation masks for COVID-19 findings, collected from Moscow hospitals in early 2020.	https://www.kaggle.com/datasets/andrewmvd/mosmed-covid19-ct-scans/data	Morozov, S., Andreychenko, A., Blokhin, I., Vladzymyrskyy, A., Gelezhe, P., Gombolevskiy, V. et al. MosMedData: Chest CT scans with COVID-19 related findings. v. 1.0. (2020).
COVID-19 LOW-DOSE AND ULTRA-LOW-DOSE CT SCANS	260	260	156	Iran	A dataset of low-dose and ultra-low-dose CT scans comprising COVID-19 positive cases and normal cases, with slice-level infection labels, collected in Tehran, Iran, to reduce radiation exposure while supporting COVID-19 diagnosis and assessment.	https://ieee-dataport.org/open-access/covid-19-low-dose-and-ultra-low-dose-ct-scans	Afshar, P., Rafiee, M. J., Naderkhani, F., Heidarian, S., Enshaei, N., Oikonomou, A. et al. COVID-19 low-dose and ultra-low-dose CT scans. IEEE Dataport https://doi.org/10.21227/sed8-6r15 (2021).
CT Images in COVID-19	662	662	662	Italy, China	A retrospective dataset of unenhanced chest CTs includes 632 initial scans from COVID-19 patients and 121 sequential scans from 29 patients, all RT-PCR confirmed, in NIfTI format to support modeling and research in COVID-19 diagnosis and progression.	https://www.cancerimagingarchive.net/collection/ct-images-in-covid-19/	An, P., Xu, S., Harmon, S. A., Turkbey, E. B., Sanford, T. H., Amalou, A. et al. CT images in COVID-19 [Data set]. Cancer Imaging Archive https://doi.org/10.7937/TCIA.2020.GQRY-NC81 (2020).
CT-Rate	47149	46327	19996	Turkey	CT-RATE is a comprehensive dataset of chest CT volumes paired with radiology reports, multi-abnormality labels, and metadata, designed to advance multimodal research in 3D medical imaging.	https://huggingface.co/datasets/ibrahimhamamci/CT-RATE	Hamamci, I. E., Er, S., Almas, F., Simsek, A. G., Esirgun, S. N., Dogan, I. et al. Developing generalist foundation models from a multimodal dataset for 3D computed tomography. Preprint at https://arxiv.org/abs/2403.17834 (2024).
Lung CT Segmentation Challenge 2017 (LCTSC)	120	60	60	Netherlands, USA	This dataset supports the AAPM Thoracic Auto-Segmentation Grand Challenge, enabling the evaluation and comparison of auto-segmentation algorithms for delineating organs at risk in thoracic radiation treatment planning.	https://wiki.cancerimagingarchive.net/pages/viewpage.action?pageId=24284539	Yang, J., Sharp, G., Veeraraghavan, H., Van Elmpt, W., Dekker, A., Lustberg, T. & Gooding, M. Data from Lung CT Segmentation Challenge (LCTSC) (Version 3) [Data set]. Cancer Imaging Archive https://doi.org/10.7937/K9/TCIA.2017.3R3FVZ08 (2017).
Exact 09	75	40	40	Netherlands, USA	The EXACT study provides a standardized dataset and evaluation framework for comparing airway tree extraction algorithms from chest CT scans, with results benchmarked against a manually constructed reference standard.	http://image.diku.dk/exact/index.php?	Lo, P., van Ginneken, B., Reinhardt, J. M., Tarunashree, Y., de Jong, P. A., Irving, B. et al. Extraction of airways from CT (EXACT09). IEEE Trans. Med. Imaging 31, 2093–2107 (2012).
COVID19-CT-Dataset: An Open-Access Chest CT Image Repository of 1000+ Patients with Confirmed COVID-19 Diagnosis	1013	967	967	Iran	The COVID19-CT-Dataset is an open-access repository of chest CT images from 1000+ patients with confirmed COVID-19 lung infections, supporting research and analysis in COVID-19 diagnostics.	https://dataverse.harvard.edu/dataset.xhtml?persistentId=doi:10.7910/DVN/6ACUZJ	Mostafavi, S. M. COVID19-CT-Dataset: An open-access chest CT image repository of 1000+ patients with confirmed COVID-19 diagnosis. Harvard Dataverse https://doi.org/10.7910/DVN/6ACUZJ (2021).
ICTCF	1329	1316	1316	China	The iCTCF database is a comprehensive resource of clinical, proteomic, and CT imaging data for cases across major viral infectious diseases, supporting research into clinical phenotypes, epidemic trends, and personalized treatment strategies.	https://ngdc.cncb.ac.cn/ictcf/index.php	Ning, W., Lei, S., Yang, J., Cao, Y., Jiang, P., Yang, Q. et al. Open resource of clinical data from patients with pneumonia for the prediction of COVID-19 outcomes via deep learning. Nat. Biomed. Eng. 4, 1197–1207 (2020).
INSPECT: A Multimodal Dataset for Pulmonary Embolism Diagnosis and Prognosis	130	102	102	USA	INSPECT is a multimodal dataset of pulmonary embolism cases, combining CT images, radiology reports, and EHR data to support research on integrating 3D imaging and clinical records for diagnosis and prognosis.	https://stanfordaimi.azurewebsites.net/datasets/521d0d11-7c3c-45ef-8b99-a49cd70cba2c	Huang, S.-C., Huo, Z., Steinberg, E., Chiang, C.-C., Lungren, M. P., Langlotz, C. P. et al. INSPECT: A multimodal dataset for pulmonary embolism diagnosis and prognosis. Preprint at https://arxiv.org/abs/2311.10798 (2023).
A Large-Scale CT and PET/CT Dataset for Lung Cancer Diagnosis (Lung-PET-CT-Dx)	1295	498	355	China	This dataset includes CT and PET-CT DICOM images of lung cancer patients, annotated with bounding boxes by expert radiologists, to support the development of tumor detection and diagnosis algorithms.	https://wiki.cancerimagingarchive.net/pages/viewpage.action?pageId=70224216	Li, P., Wang, S., Li, T., Lu, J., HuangFu, Y. & Wang, D. A large-scale CT and PET/CT dataset for lung cancer diagnosis (Lung-PET-CT-Dx) [Data set]. Cancer Imaging Archive https://doi.org/10.7937/TCIA.2020.NNC2-0461 (2020).
Learn2Reg Challenge: CT Lung Registration	60	60	30	NA	Learn2Reg benchmarks medical image registration methods, addressing key challenges with tools, metrics, and datasets for accurate, robust, and clinically relevant evaluations.	https://learn2reg.grand-challenge.org/Datasets/	Hugo, G. D., Weiss, E., Sleeman, W. C., Balik, S., Keall, P. J., Lu, J. & Williamson, J. F. Data from 4D lung imaging of NSCLC patients (Version 2) [Data set]. Cancer Imaging Archive https://doi.org/10.7937/K9/TCIA.2016.ELN8YGLE (2016).
LIDC-IDRI	1300	1100	1100	USA	The LIDC-IDRI dataset contains 1,018 thoracic CT scans with annotated lung lesions, created by a consortium of experts for developing and evaluating computer-aided lung cancer diagnostic methods.	https://wiki.cancerimagingarchive.net/pages/viewpage.action?pageId=1966254	Armato III, S. G., McLennan, G., Bidaut, L., McNitt-Gray, M. F., Meyer, C. R., Reeves, A. P. et al. Data from LIDC-IDRI [Data set]. Cancer Imaging Archive https://doi.org/10.7937/K9/TCIA.2015.LO9QL9SX (2015).
LungCT-Diagnosis	61	61	61	USA	The RIDER Lung PET-CT dataset provides de-identified serial PET/CT scans of lung cancer patients and phantoms to support the development of imaging tools, quantify variance, and evaluate therapy response in clinical trials.	https://wiki.cancerimagingarchive.net/display/Public/RIDER+Lung+PET-CT#22512750e0fe4cd94ad04b4488d74b7fea7908df	Grove, O., Berglund, A. E., Schabath, M. B., Aerts, H. J. W. L., Dekker, A., Wang, H. et al. Data from: Quantitative computed tomographic descriptors associate tumor shape complexity and intratumor heterogeneity with prognosis in lung adenocarcinoma. Cancer Imaging Archive https://doi.org/10.7937/K9/TCIA.2015.A6V7JIWX (2015).
Cancer Moonshot Biobank - Lung Cancer Collection (CMB-LCA)	305	37	31	USA	The Cancer Moonshot Biobank-Lung Cancer cohort provides de-identified radiology and histopathology images, along with genomic, phenotypic, and clinical data, to support research on cancer progression, drug resistance, and intervention strategies.	https://wiki.cancerimagingarchive.net/pages/viewpage.action?pageId=93258420#9325842029bd91ba15d94274a12a7c511e4d46b9	Cancer Moonshot Biobank. Cancer Moonshot Biobank – Lung Cancer Collection (CMB-LCA) (Version 8) [Dataset]. Cancer Imaging Archive https://doi.org/10.7937/3CX3-S132 (2022).
National Lung Cancer Screening Trial - LSS	30760	30760	10541	USA	The National Lung Screening Trial (NLST) dataset includes low-dose CT scans from 26,254 high-risk subjects and digitized histopathology images from 451 participants, supporting research on lung cancer screening's impact on mortality and outcomes.	https://www.cancerimagingarchive.net/collection/nlst/	National Lung Screening Trial Research Team. Data from the National Lung Screening Trial (NLST) [Data set]. Cancer Imaging Archive https://doi.org/10.7937/TCIA.HMQ8-J677 (2013).
NSCLC-Radiomics-Genomics - Lung 3	54	54	54	Netherlands, USA	The Lung3 dataset contains CT scans, gene expression, and clinical data from 89 NSCLC patients treated with surgery, supporting radiomics research on tumor phenotype quantification and its association with gene-expression profiles.	https://academictorrents.com/details/95b58ebfc1952780cfe2102dd7290889feefad66	Aerts, H. J. W. L., Velazquez, E. R., Leijenaar, R. T. H., Parmar, C., Grossmann, P., Cavalho, S. et al. Decoding tumour phenotype by noninvasive imaging using a quantitative radiomics approach. Nat. Commun. 5, 4006 (2014). https://doi.org/10.1038/ncomms5006
OSIC Pulmonary Fibrosis Progression	160	160	160	NA	The OSIC dataset supports predicting lung function decline in fibrotic lung diseases using CT scans, metadata, and spirometry, aiming to improve prognosis accuracy, patient outcomes, and clinical trial design.	https://www.kaggle.com/c/osic-pulmonary-fibrosis-progression	Shahin, A., Wegworth, C., David, E., Estes, J., Elliott, J., Zita, J. et al. OSIC Pulmonary Fibrosis Progression. Kaggle https://kaggle.com/competitions/osic-pulmonary-fibrosis-progression (2020).
QIN LUNG CT	47	47	47	USA	This dataset contains de-identified CT scans of NSCLC patients from the H. Lee Moffitt Cancer Center, obtained pre-surgery and shared under QIN guidelines to advance quantitative imaging methods for personalized cancer treatment and therapy response monitoring.	https://wiki.cancerimagingarchive.net/display/Public/QIN+LUNG+CT#1903964794aa097bcd12450492c7b6ab5b6cc7e2	Goldgof, D., Hall, L., Hawkins, S., Schabath, M., Stringfield, O., Garcia, A. et al. Data from QIN LUNG CT (version 2) [Data set]. Cancer Imaging Archive https://doi.org/10.7937/K9/TCIA.2015.NPGZYZBZ (2015).
RadFusion: Multimodal Pulmonary Embolism Dataset	1794	1771	1771	USA	The RadFusion dataset includes chest CT scans, demographics, and medical history from 1,794 patients at Stanford University, supporting multimodal research on pulmonary embolism detection and diagnosis.	https://stanfordaimi.azurewebsites.net/datasets/3a7548a4-8f65-4ab7-85fa-3d68c9efc1bd	RadFusion: Multimodal Pulmonary Embolism Dataset. https://doi.org/10.71718/wryp-7h77.
RIDER Lung CT	63	63	32	USA	This dataset contains same-day repeat CT scans of 32 NSCLC patients reconstructed with six different imaging settings, along with annotated lesion contours, to support the development of robust AI methods, QIB evaluation, and radiomics research in lung cancer.	https://wiki.cancerimagingarchive.net/display/Public/RIDER+Lung+CT#225127320c712edaaf9044c099852ee6862914c9	Zhao, B., Schwartz, L. H., Kris, M. G. & Riely, G. J. Coffee-break lung CT collection with scan images reconstructed at multiple imaging parameters (Version 3) [Dataset]. Cancer Imaging Archive https://doi.org/10.7937/k9/tcia.2015.u1x8a5nr (2015).
RIDER Lung PET-CT	40	39	39	USA	The RIDER Lung PET-CT dataset provides de-identified serial PET/CT scans of lung cancer patients and phantoms, enabling the development and evaluation of imaging tools to assess therapy response, quantify variance, and harmonize imaging methods for multi-site clinical trials.	https://wiki.cancerimagingarchive.net/display/Public/RIDER+Lung+PET-CT#22512750e0fe4cd94ad04b4488d74b7fea7908df	Muzi, P., Wanner, M. & Kinahan, P. Data from RIDER Lung PET-CT. Cancer Imaging Archive https://doi.org/10.7937/k9/tcia.2015.ofip7tvm (2015).
SUMMIT	12143	12143	5154	UK	The SUMMIT study screened over 13,000 at-risk Londoners for early lung cancer detection and tested a multi-cancer blood test, providing evidence for a potential UK lung cancer screening program.	Restricted Access	Dickson, J. L. et al. Uptake of invitations to a lung health check offering low-dose CT lung cancer screening among an ethnically and socioeconomically diverse population at risk of lung cancer in the UK (SUMMIT): a prospective, longitudinal cohort study. Lancet Public Health 8, e130–e140 (2023).
Total	104495	98593	44641	9
