# Supplementary material for: A computationally frugal, open-source chest CT foundation model for thoracic disease detection in lung cancer screening programmes
Source: Commun Med (Lond). 2026 Feb 4;6:83. doi: 10.1038/s43856-025-01328-1 (PMC12876872; doi:10.1038/s43856-025-01328-1)
Supplement: Supplementary file 4 — Supplementary Data 2 [file 43856_2025_1328_MOESM4_ESM.xlsx]

## Sheet: Supplementary Data 2
Supplementary Data 2: Downstream Tasks Datasets
Disease category	Dataset name	Country	Imaging devices	Mean Age (stdev)	Gender (% female)	Ethnicity	Class Labels	Train	Validation	Test	In total	Citation
Cancer	Duke	USA	NA	66.7 (6.2)	50	White (73.7%), Black (23.1%), Other (3.2%)	Cancer	38	7	18	63	Wang, A., Tushar, F. I., Harowicz, M. R., Lafata, K. J., Tailor, T. D., & Lo, J. Y. Duke Lung Cancer Screening Dataset 2024 [Data set]. Zenodo. https://doi.org/10.5281/zenodo.13799069 (2024).
							in total:	398	79	627	1104
Cancer	NLST-ACRIN	USA	Phillips Mx8000 IDT, Philips M8000 IDT 16, GE LightSpeed Ultra, GE LightSpeed QX/I, SIEMENS Sensation 16, SIEMENS Sensation 64, GE LightSpeed Plus, GE LightSpeed16, SIEMENS Sensation 4, GE LightSpeed Pro 16, Philips Mx8000, GE Discovery QX/I, GE Discovery LS, TOSHIBA Aquilion, GE LightSpeed VCT, GE HiSpeed QX/i, GE QX/i, GE LightSpeed Power	61.4 (5.04)	46.3	White (94.1%), Black (4.3%), Other (1.1%)	Cancer	45	9	35	89	National Lung Screening Trial Research Team. Data from the National Lung Screening Trial (NLST) [Data set]. The Cancer Imaging Archive. https://doi.org/10.7937/TCIA.HMQ8-J677 (2013).
							in total:	450	99	1785	2334
Cancer	SUMMIT	UK	GE Revolution	66.9 (6.2)	36.8	White (84.2%), Black (4.4%), Other (2.3%)	Cancer	156	26	78	260	Dickson, J. L. et al. Uptake of invitations to a lung health check offering low-dose CT lung cancer screening among an ethnically and socioeconomically diverse population at risk of lung cancer in the UK (SUMMIT): a prospective, longitudinal cohort study. Lancet Public Health 8, (2023).
							in total:	627	107	3004	3738
Coronary Artery Calcification	COCA	USA	NA	NA	NA	NA	Calcification	65	13	41	119	Stanford AIMI Center. COCA: Coronary Calcium and Chest CTs [Data set]. Stanford AIMI Center. https://doi.org/10.71718/ge5g-ds80.
							in total:	105	21	84	210
ILA	SUMMIT	UK	GE Revolution	68.9 (5.6)	26.8	White (82.0%), Black (5.4%), Other (12.6%)	ILA	234	42	184	460	Dickson, J. L. et al. Uptake of invitations to a lung health check offering low-dose CT lung cancer screening among an ethnically and socioeconomically diverse population at risk of lung cancer in the UK (SUMMIT): a prospective, longitudinal cohort study. Lancet Public Health 8, (2023).
							in total:	468	84	368	920
Bronch	SUMMIT	UK	GE Revolution	67.3 (5.8)	38.3	White (78.9%), Black (5.0%), Other (16.1%)	Bronch	190	34	150	374	Dickson, J. L. et al. Uptake of invitations to a lung health check offering low-dose CT lung cancer screening among an ethnically and socioeconomically diverse population at risk of lung cancer in the UK (SUMMIT): a prospective, longitudinal cohort study. Lancet Public Health 8, (2023).
							in total:	439	78	346	863
Nodule	SUMMIT	UK	GE Revolution	66.1 (6.1)	39.2	White (76.8%), Black (6.3%), Other (15.7%)	Nodule	305	55	240	600	Dickson, J. L. et al. Uptake of invitations to a lung health check offering low-dose CT lung cancer screening among an ethnically and socioeconomically diverse population at risk of lung cancer in the UK (SUMMIT): a prospective, longitudinal cohort study. Lancet Public Health 8, (2023).
							in total:	508	91	400	999
Multi-Label	RadChest	USA	SIEMENS SOMATOM Force, GE Revolution GSI, GE Discovery CT750 HD, SIEMENS SOMATOM Definition Flash, GE Revolution CT, GE LightSpeed Xtra, SIEMENS SOMATOM Definition AS, SIEMENS LightSpeed VCT, SIEMENS SOMATOM Definition Edge, GE Revolution HD, GE LightSpeed16, GE Discovery 690	NA	NA	NA	Lung cancer	756	132	408	1296	Draelos, R. L., Dov, D., Mazurowski, M. A., Lo, J. Y., Henao, R., Rubin, G. D. & Carin, L. Machine-learning-based multiple abnormality prediction with large-scale chest computed tomography volumes. Med. Image Anal. 67, 101857 (2021).
							Calcification	1585	256	712	2553
							Cardiomegaly	265	30	97	392
							Pericardial effusion	368	50	143	561
							Hiatal hernia	270	51	104	425
							Lymphadenopathy	390	68	135	593
							Emphysema	617	108	262	987
							Atelectasis	687	115	276	1078
							Lung nodule	1814	295	792	2901
							Lung opacity	1218	195	534	1947
							Pulmonary fibrotic sequela	740	139	303	1182
							Pleural effusion	456	73	195	724
							Peribronchial thickening	212	39	56	307
							Consolidation	315	50	137	502
							Bronchiectasis	366	53	155	574
							Interlobular septal thickening	169	21	60	250
							Medical material	719	110	304	1133
							in total:	2275	360	985	3620
Multi-Label	CTRate	Turkey	SIEMENS SOMATOM go.All, Philips iCT 256, SIEMENS SOMATOM Force, Philips Brilliance Big Bore, SIEMENS SOMATOM Scope, PNMS MX 16	47.8 (17.1)	42.5	NA	Medical material	4738	897	106	5741	Hamamci, I. E. et al. Developing Generalist Foundation Models from a Multimodal Dataset for 3D Computed Tomography. (2024).
							Arterial wall calcification	11048	1945	346	13339
							Cardiomegaly	4213	805	127	5145
							Pericardial effusion	2846	488	72	3406
							Coronary artery wall calcification	9868	1771	312	11951
							Hiatal hernia	5571	1034	181	6786
							Lymphadenopathy	10097	1825	321	12243
							Emphysema	7615	1364	243	9222
							Atelectasis	10239	1711	293	12243
							Lung nodule	17877	3196	583	21656
							Lung opacity	14598	2538	483	17619
							Pulmonary fibrotic sequela	10574	1823	354	12751
							Pleural effusion	4784	802	122	5708
							Mosaic attenuation pattern	2940	541	117	3598
							Peribronchial thickening	4171	738	128	5037
							Consolidation	6940	1277	214	8431
							Bronchiectasis	3976	711	134	4821
							Interlobular septal thickening	3118	561	87	3766
							in total:	39345	6983	1304	47632
