# Supplementary material for: A computationally frugal, open-source chest CT foundation model for thoracic disease detection in lung cancer screening programmes
Source: Commun Med (Lond). 2026 Feb 4;6:83. doi: 10.1038/s43856-025-01328-1 (PMC12876872; doi:10.1038/s43856-025-01328-1)
Supplement: Supplementary file 5 — Supplementary Data 3 [file 43856_2025_1328_MOESM5_ESM.xlsx]

## Sheet: Supplementary Data 3
Supplementary Data 3: Results - Binary Downstream Tasks
Task Name	Model	Mean AUROC	95% CI (Lower)	95% CI (Upper)	P-value (TANGERINE vs. others, Bonferroni-corrected t-test)
Cancer - Summit	TANGERINE	0.89396	0.875246	0.912674	REFERENCE
	CT-Clip	0.54228	0.497749	0.586811	7.44759e-05
	ViT	0.52524	0.508556	0.541924	2.16432e-05
	Med3D-ResNet	0.5468	0.494781	0.598819	9.39596e-05
	CT-Cancer-Foundation-Patch	0.75448	0.700026	0.808934	0.0145131
	ResNet	0.55048	0.517322	0.583638	0.000124139
ILA - SUMMIT	TANGERINE	0.96134	0.955146	0.967534	REFERENCE
	CT-Clip	0.54212	0.531111	0.553129	4.4926e-07
	ViT	0.6212	0.614952	0.627448	1.50506e-07
	Med3D-ResNet	0.61316	0.57256	0.65376	9.7149e-05
	CT-Cancer-Foundation-Full	0.636	0.591827	0.680173	0.000155454
	ResNet	0.64154	0.598362	0.684718	0.00011145
Bronchiectasis - Summit	TANGERINE	0.79548	0.777148	0.813812	REFERENCE
	CT-Clip	0.5155	0.470509	0.560491	0.00111433
	ViT	0.47872	0.463987	0.493453	3.38039e-06
	Med3D-ResNet	0.52118	0.462087	0.580273	0.000625392
	CT-Cancer-Foundation-Full	0.5766	0.536823	0.616377	0.000447288
	ResNet	0.51238	0.454235	0.570525	0.000508302
Nodule - Summit	TANGERINE	0.72646	0.706625	0.746295	REFERENCE
	CT-Clip	0.55152	0.516991	0.586049	0.000804974
	ViT	0.5392	0.52093	0.55747	0.000162345
	Med3D-ResNet	0.51228	0.459068	0.565492	0.000528804
	CT-Cancer-Foundation-Full	0.5367	0.501157	0.572243	0.00134325
	ResNet	0.5341	0.515061	0.553139	0.000330173
Cancer - NLST-ACRIN	TANGERINE	0.91828	0.887785	0.948775	REFERENCE
	CT-Clip	0.5969	0.550676	0.643124	0.0005014
	CT-Foundaiton-Gemini	0.63448	0.599021	0.669939	5.11083e-05
	ViT	0.5344	0.5344	0.5344	2.39956e-05
	Med3D-ResNet	0.53072	0.48812	0.57332	0.000174599
	CT-Cancer-Foundation-Patch	0.84398	0.809273	0.878687	0.00871917
	ResNet	0.56672	0.538963	0.594477	3.00542e-05
Cancer - Duke	TANGERINE	0.79754	0.768005	0.827075	REFERENCE
	CT-Clip	0.49856	0.456649	0.540471	0.000444222
	CT-Foundaiton-Gemini	0.60856	0.591138	0.625982	0.0012222
	ViT	0.61072	0.589837	0.631603	0.00110141
	Med3D-ResNet	0.53184	0.483316	0.580364	9.27489e-05
	CT-Cancer-Foundation-Patch	0.66116	0.625409	0.696911	0.0176654
	ResNet	0.46376	0.417071	0.510449	0.000254318
Calcification - COCA	TANGERINE	0.77506	0.756671	0.793449	REFERENCE
	CT-Clip	0.6016	0.593905	0.609295	1.95118e-05
	CT-Foundaiton-Gemini	0.80012	0.770326	0.829914	0.846531
	ViT	0.59406	0.534367	0.653753	0.00886231
	Med3D-ResNet	0.52588	0.443984	0.607776	0.0102145
	CT-Cancer-Foundation-Full	0.61376	0.586144	0.641376	0.00292958
	ResNet	0.53006	0.468077	0.592043	0.00238445
Cancer - NLST-ACRIN fine-tuned on Duke	TANGERINE	0.90092	0.873661	0.928179	REFERENCE
	CT-Clip	0.58974	0.515232	0.664248	0.00242676
	CT-Foundaiton-Gemini	0.63174	0.606748	0.656732	9.44157e-05
	ViT	0.55092	0.486384	0.615456	0.000285791
	Med3D-ResNet	0.45214	0.41148	0.4928	2.90156e-05
	CT-Cancer-Foundation-Patch	0.63104	0.599169	0.662911	0.000480038
	ResNet	0.57386	0.519995	0.627725	7.23989e-05
Cancer - Duke fine-tuned on NLST-ACRIN	TANGERINE	0.78446	0.758246	0.810674	REFERENCE
	CT-Clip	0.5909	0.53733	0.64447	0.00454422
	CT-Foundaiton-Gemini	0.67602	0.634426	0.717614	0.0287764
	ViT	0.5669	0.516524	0.617276	0.00218749
	Med3D-ResNet	0.52116	0.431535	0.610785	0.0141859
	CT-Cancer-Foundation-Patch	0.72494	0.708096	0.741784	0.0478433
	ResNet	0.52286	0.4865	0.55922	0.000662329
Cancer - Duke fine-tuned on SUMMIT	TANGERINE	0.85218	0.839878	0.864482	REFERENCE
	CT-Clip	0.51914	0.475737	0.562543	9.98585e-05
	ViT	0.5595	0.524431	0.594569	0.000231643
	Med3D-ResNet	0.53348	0.496508	0.570452	0.000214029
	CT-Cancer-Foundation-Patch	0.61872	0.599355	0.638085	9.20551e-06
	ResNet	0.56564	0.519713	0.611567	0.000365532
Cancer - NLST-ACRIN fine-tuned on SUMMIT	TANGERINE	0.93156	0.925672	0.937448	REFERENCE
	CT-Clip	0.52442	0.514403	0.534437	6.95422e-07
	ViT	0.53912	0.50662	0.57162	3.46336e-05
	Med3D-ResNet	0.50416	0.477501	0.530819	1.15892e-05
	CT-Cancer-Foundation-Patch	0.62	0.552945	0.687055	0.00114113
	ResNet	0.54052	0.531023	0.550017	4.05361e-07
