# Supplementary material for: A computationally frugal, open-source chest CT foundation model for thoracic disease detection in lung cancer screening programmes
Source: Commun Med (Lond). 2026 Feb 4;6:83. doi: 10.1038/s43856-025-01328-1 (PMC12876872; doi:10.1038/s43856-025-01328-1)
Supplement: Supplementary file 6 — Supplementary Data 4 [file 43856_2025_1328_MOESM6_ESM.xlsx]

## Sheet: Supplementary Data 4
Supplementary Data 4: Results - Multi-Label RadChest
Class Label	Model	Mean AUROC	95% CI (Lower)	95% CI (Upper)	P-value (TANGERINE vs. others, Bonferroni-corrected t-test)
Macro-Averaged AUC:	TANGERINE	0.7571	0.7499	0.7644	REFERENCE
	CT-Clip	0.6285	0.6199	0.6371	4.81719e-08
	CT-Foundaiton-Gemini	0.7574	0.7532	0.7617	1
	ViT	0.6464	0.6243	0.6685	0.00138894
	Med3D-ResNet	0.6153	0.5918	0.6388	0.00107542
	CT-Cancer-Foundation-Full	0.581	0.5512	0.6109	0.000555423
	ResNet	0.6048	0.5868	0.6228	4.14048e-05
Lung cancer	TANGERINE	0.8349	0.8239	0.8459	REFERENCE
	CT-Clip	0.578	0.5563	0.5998	0.000100447
	CT-Foundaiton-Gemini	0.7642	0.7593	0.7692	0.000185456
	ViT	0.6324	0.5835	0.6812	0.00155353
	Med3D-ResNet	0.5462	0.5101	0.5823	5.74672e-05
	CT-Cancer-Foundation-Full	0.503	0.4458	0.5601	0.000818739
	ResNet	0.5782	0.5371	0.6193	0.000302906
Calcification	TANGERINE	0.7081	0.6902	0.7259	REFERENCE
	CT-Clip	0.573	0.5361	0.6099	0.0115887
	CT-Foundaiton-Gemini	0.7891	0.7792	0.7991	0.00325129
	ViT	0.5944	0.5575	0.6312	0.00241379
	Med3D-ResNet	0.523	0.4891	0.5569	0.00175909
	CT-Cancer-Foundation-Full	0.4882	0.4209	0.5554	0.00540779
	ResNet	0.6079	0.5666	0.6493	0.00195581
Cardiomegaly:	TANGERINE	0.8447	0.8273	0.8622	REFERENCE
	CT-Clip	0.7901	0.7632	0.817	0.110477
	CT-Foundaiton-Gemini	0.8615	0.8575	0.8654	0.306562
	ViT	0.8321	0.7802	0.884	1
	Med3D-ResNet	0.7274	0.648	0.8069	0.0882727
	CT-Cancer-Foundation-Full	0.7435	0.6886	0.7984	0.0589627
	ResNet	0.522	0.4415	0.6026	0.00456443
Pericardial effusion	TANGERINE	0.6773	0.6559	0.6986	REFERENCE
	CT-Clip	0.6412	0.622	0.6604	0.144463
	CT-Foundaiton-Gemini	0.6944	0.6882	0.7006	0.839887
	ViT	0.6581	0.6268	0.6894	1
	Med3D-ResNet	0.641	0.6269	0.655	0.0343056
	CT-Cancer-Foundation-Full	0.531	0.4431	0.619	0.0628892
	ResNet	0.6072	0.5687	0.6457	0.0676996
Hiatal hernia:	TANGERINE	0.6989	0.6517	0.7461	REFERENCE
	CT-Clip	0.5334	0.521	0.5457	0.0056415
	CT-Foundaiton-Gemini	0.7123	0.6953	0.7293	1
	ViT	0.5698	0.5301	0.6096	0.0158761
	Med3D-ResNet	0.5244	0.5142	0.5347	0.00226272
	CT-Cancer-Foundation-Full	0.5341	0.5114	0.5568	0.0125733
	ResNet	0.5507	0.5259	0.5755	0.00184559
Lymphadenopathy:	TANGERINE	0.7472	0.7387	0.7557	REFERENCE
	CT-Clip	0.6738	0.6483	0.6993	0.0110245
	CT-Foundaiton-Gemini	0.7492	0.7449	0.7535	1
	ViT	0.6902	0.6763	0.7041	8.29831e-05
	Med3D-ResNet	0.7063	0.6809	0.7318	0.0457367
	CT-Cancer-Foundation-Full	0.6453	0.5125	0.7781	0.646589
	ResNet	0.7025	0.6874	0.7176	0.0258825
Emphysema	TANGERINE	0.8368	0.8012	0.8725	REFERENCE
	CT-Clip	0.668	0.6525	0.6834	0.00197239
	CT-Foundaiton-Gemini	0.8936	0.8869	0.9003	0.0504704
	ViT	0.6841	0.6392	0.729	0.00715036
	Med3D-ResNet	0.5597	0.519	0.6003	0.00278881
	CT-Cancer-Foundation-Full	0.575	0.5171	0.6329	0.0027177
	ResNet	0.6774	0.663	0.6918	0.00294033
Atelectasis:	TANGERINE	0.7098	0.6967	0.723	REFERENCE
	CT-Clip	0.6395	0.6313	0.6476	3.18181e-05
	CT-Foundaiton-Gemini	0.7006	0.696	0.7053	0.773863
	ViT	0.6319	0.6068	0.6571	0.00499547
	Med3D-ResNet	0.6234	0.5514	0.6954	0.171332
	CT-Cancer-Foundation-Full	0.6067	0.5357	0.6777	0.104819
	ResNet	0.6333	0.5981	0.6685	0.0125165
Lung nodule	TANGERINE	0.6853	0.6596	0.711	REFERENCE
	CT-Clip	0.6562	0.6377	0.6747	0.126287
	CT-Foundaiton-Gemini	0.6902	0.6825	0.698	1
	ViT	0.6404	0.6279	0.6528	0.0577329
	Med3D-ResNet	0.6529	0.6158	0.6901	1
	CT-Cancer-Foundation-Full	0.5763	0.4452	0.7073	0.445606
	ResNet	0.6181	0.5498	0.6864	0.145919
Lung opacity:	TANGERINE	0.6718	0.6529	0.6908	REFERENCE
	CT-Clip	0.5565	0.5418	0.5713	0.000632408
	CT-Foundaiton-Gemini	0.66	0.655	0.6649	0.880458
	ViT	0.5765	0.5669	0.5861	0.00179554
	Med3D-ResNet	0.5477	0.5258	0.5696	0.00417286
	CT-Cancer-Foundation-Full	0.5634	0.5179	0.6088	0.0450531
	ResNet	0.5526	0.5422	0.563	0.000220869
Pulmonary fibrotic sequela	TANGERINE	0.7152	0.7117	0.7187	REFERENCE
	CT-Clip	0.5565	0.5456	0.5673	1.62403e-05
	CT-Foundaiton-Gemini	0.699	0.6937	0.7043	0.0200509
	ViT	0.5547	0.5321	0.5773	0.000261758
	Med3D-ResNet	0.5329	0.4564	0.6095	0.0183032
	CT-Cancer-Foundation-Full	0.4951	0.4603	0.53	0.000482448
	ResNet	0.5176	0.5047	0.5305	3.78828e-06
Pleural effusion	TANGERINE	0.9393	0.9349	0.9438	REFERENCE
	CT-Clip	0.8179	0.7991	0.8367	0.000213912
	CT-Foundaiton-Gemini	0.9071	0.9038	0.9103	0.000145836
	ViT	0.7789	0.743	0.8147	0.00180884
	Med3D-ResNet	0.7705	0.6715	0.8696	0.0540289
	CT-Cancer-Foundation-Full	0.7234	0.5856	0.8613	0.0797675
	ResNet	0.7986	0.7545	0.8426	0.00428882
Peribronchial thickening	TANGERINE	0.6314	0.6159	0.6469	REFERENCE
	CT-Clip	0.5538	0.5189	0.5887	0.0584895
	CT-Foundaiton-Gemini	0.6418	0.6312	0.6524	1
	ViT	0.5702	0.5451	0.5952	0.0464863
	Med3D-ResNet	0.5571	0.5318	0.5823	0.0117704
	CT-Cancer-Foundation-Full	0.5052	0.4781	0.5323	0.00104386
	ResNet	0.5633	0.5465	0.5802	0.000321403
Consolidation	TANGERINE	0.806	0.7858	0.8262	REFERENCE
	CT-Clip	0.6266	0.6078	0.6454	9.64326e-06
	CT-Foundaiton-Gemini	0.7633	0.7591	0.7674	0.0259263
	ViT	0.6654	0.6471	0.6836	0.000889688
	Med3D-ResNet	0.6406	0.6225	0.6588	0.000204937
	CT-Cancer-Foundation-Full	0.606	0.5026	0.7094	0.0216967
	ResNet	0.6474	0.6262	0.6685	6.4669e-06
Bronchiectasis	TANGERINE	0.7822	0.7612	0.8032	REFERENCE
	CT-Clip	0.5665	0.5422	0.5908	7.35339e-05
	CT-Foundaiton-Gemini	0.7614	0.7572	0.7655	0.348777
	ViT	0.5948	0.5565	0.6331	0.00053436
	Med3D-ResNet	0.6092	0.5963	0.6221	0.000620983
	CT-Cancer-Foundation-Full	0.5726	0.5317	0.6136	0.000583941
	ResNet	0.5642	0.5471	0.5813	0.000101367
Interlobular septal thickening	TANGERINE	0.8428	0.8142	0.8714	REFERENCE
	CT-Clip	0.7033	0.6865	0.7201	0.00158238
	CT-Foundaiton-Gemini	0.8582	0.8533	0.8631	1
	ViT	0.7468	0.7092	0.7843	0.0235741
	Med3D-ResNet	0.7617	0.7367	0.7866	0.0115434
	CT-Cancer-Foundation-Full	0.7017	0.6409	0.7624	0.0460329
	ResNet	0.7351	0.708	0.7623	0.0160533
Medical material:	TANGERINE	0.7395	0.7099	0.7691	REFERENCE
	CT-Clip	0.5498	0.5393	0.5603	0.000941486
	CT-Foundaiton-Gemini	0.7304	0.6944	0.7664	1
	ViT	0.5932	0.5708	0.6156	0.00479108
	Med3D-ResNet	0.5359	0.4796	0.5922	0.00057663
	CT-Cancer-Foundation-Full	0.5068	0.4769	0.5368	0.000811303
	ResNet	0.4059	0.3575	0.4543	0.000139077
