# Supplementary material for: A computationally frugal, open-source chest CT foundation model for thoracic disease detection in lung cancer screening programmes
Source: Commun Med (Lond). 2026 Feb 4;6:83. doi: 10.1038/s43856-025-01328-1 (PMC12876872; doi:10.1038/s43856-025-01328-1)
Supplement: Supplementary file 7 — Supplementary Data 5 [file 43856_2025_1328_MOESM7_ESM.xlsx]

## Sheet: Supplementary Data 5
Supplementary Data 5: Results-Multi-Label CTRate
Class Label	Model	Mean AUROC	95% CI (Lower)	95% CI (Upper)	P-value (TANGERINE vs. others, Bonferroni-corrected t-test)
Macro-Averaged AUC:	TANGERINE	0.8619	0.8592	0.8646	REFERENCE
	CT-Clip	0.763	0.7584	0.7677	5.21355e-06
	CT-Foundaiton-Gemini	0.827	0.8263	0.8276	8.01501e-06
	ViT	0.7974	0.7901	0.8047	0.000133805
	Med3D-ResNet	0.6184	0.5671	0.6698	0.00102029
	CT-Cancer-Foundation-Full	0.4892	0.4518	0.5265	5.47455e-05
	ResNet	0.604	0.5567	0.6513	0.000578394
Arterial wall calcification:	TANGERINE	0.9347	0.9329	0.9366	REFERENCE
	CT-Clip	0.8696	0.8677	0.8715	2.47076e-06
	CT-Foundaiton-Gemini	0.93	0.929	0.9309	0.0030897
	ViT	0.8924	0.8889	0.8958	3.49016e-05
	Med3D-ResNet	0.6167	0.4918	0.7416	0.0125698
	CT-Cancer-Foundation-Full	0.593	0.4402	0.7458	0.0197246
	ResNet	0.5485	0.4496	0.6474	0.00239102
Cardiomegaly	TANGERINE	0.9508	0.9482	0.9535	REFERENCE
	CT-Clip	0.9172	0.9076	0.9268	0.00314748
	CT-Foundaiton-Gemini	0.9418	0.9399	0.9438	0.0241281
	ViT	0.9453	0.9414	0.9492	0.076629
	Med3D-ResNet	0.7413	0.6245	0.8581	0.04718
	CT-Cancer-Foundation-Full	0.6644	0.5087	0.82	0.0435137
	ResNet	0.7276	0.6457	0.8095	0.0107066
Pericardial effusion:	TANGERINE	0.8827	0.8756	0.8897	REFERENCE
	CT-Clip	0.8028	0.786	0.8196	0.00189334
	CT-Foundaiton-Gemini	0.8107	0.8102	0.8113	6.71504e-05
	ViT	0.8233	0.8177	0.8289	0.000850525
	Med3D-ResNet	0.6653	0.5719	0.7587	0.0190302
	CT-Cancer-Foundation-Full	0.48	0.4045	0.5555	0.000672353
	ResNet	0.6663	0.5844	0.7482	0.0140582
Coronary artery wall calcification:	TANGERINE	0.9232	0.9197	0.9267	REFERENCE
	CT-Clip	0.8571	0.854	0.8603	1.25712e-05
	CT-Foundaiton-Gemini	0.9439	0.9432	0.9446	0.000563071
	ViT	0.8763	0.871	0.8816	9.85949e-05
	Med3D-ResNet	0.6183	0.4818	0.7548	0.0199138
	CT-Cancer-Foundation-Full	0.4957	0.4189	0.5725	0.000593205
	ResNet	0.5697	0.4684	0.6709	0.00347033
Hiatal hernia:	TANGERINE	0.821	0.7971	0.845	REFERENCE
	CT-Clip	0.7078	0.6972	0.7183	0.00386233
	CT-Foundaiton-Gemini	0.7672	0.7626	0.7718	0.0133465
	ViT	0.7457	0.7373	0.7542	0.00574009
	Med3D-ResNet	0.5742	0.4664	0.682	0.0241264
	CT-Cancer-Foundation-Full	0.595	0.5042	0.6858	0.00517361
	ResNet	0.5959	0.5448	0.6469	0.000755256
Lymphadenopathy:	TANGERINE	0.7737	0.7701	0.7772	REFERENCE
	CT-Clip	0.7102	0.7023	0.7182	0.000199062
	CT-Foundaiton-Gemini	0.747	0.7449	0.7491	0.000469315
	ViT	0.7388	0.7259	0.7518	0.0097915
	Med3D-ResNet	0.5881	0.5349	0.6414	0.00379387
	CT-Cancer-Foundation-Full	0.4349	0.3575	0.5123	0.00177943
	ResNet	0.6213	0.5747	0.6679	0.00464955
Emphysema:	TANGERINE	0.8191	0.8166	0.8217	REFERENCE
	CT-Clip	0.7551	0.747	0.7631	0.00026091
	CT-Foundaiton-Gemini	0.7951	0.7929	0.7972	9.18496e-05
	ViT	0.786	0.7749	0.797	0.0117794
	Med3D-ResNet	0.5398	0.4552	0.6244	0.00428614
	CT-Cancer-Foundation-Full	0.5264	0.4822	0.5705	0.000253816
	ResNet	0.5462	0.4795	0.6129	0.00190925
Atelectasis:	TANGERINE	0.8136	0.8111	0.8161	REFERENCE
	CT-Clip	0.6985	0.6945	0.7024	1.66302e-06
	CT-Foundaiton-Gemini	0.755	0.7502	0.7598	4.30026e-05
	ViT	0.7263	0.7167	0.7359	9.50347e-05
	Med3D-ResNet	0.5553	0.501	0.6095	0.000954396
	CT-Cancer-Foundation-Full	0.4982	0.4477	0.5486	0.000411174
	ResNet	0.5617	0.4678	0.6556	0.0100068
Lung nodule:	TANGERINE	0.7049	0.6999	0.7099	REFERENCE
	CT-Clip	0.6244	0.6148	0.6341	0.00013293
	CT-Foundaiton-Gemini	0.6648	0.6629	0.6666	0.000233493
	ViT	0.656	0.6396	0.6723	0.00736639
	Med3D-ResNet	0.5585	0.5323	0.5847	0.000647366
	CT-Cancer-Foundation-Full	0.5334	0.4636	0.6031	0.0128095
	ResNet	0.5436	0.511	0.5762	0.00122049
Lung opacity:	TANGERINE	0.8632	0.8597	0.8667	REFERENCE
	CT-Clip	0.6821	0.6643	0.7	7.83e-05
	CT-Foundaiton-Gemini	0.8375	0.8359	0.839	0.000739788
	ViT	0.7503	0.721	0.7796	0.00187799
	Med3D-ResNet	0.5922	0.5355	0.6488	0.00101814
	CT-Cancer-Foundation-Full	0.3564	0.1848	0.528	0.00745152
	ResNet	0.5464	0.5047	0.5881	0.000238974
Pulmonary fibrotic sequela:	TANGERINE	0.7328	0.7258	0.7398	REFERENCE
	CT-Clip	0.635	0.6294	0.6406	4.95528e-05
	CT-Foundaiton-Gemini	0.707	0.7058	0.7082	0.00412683
	ViT	0.6577	0.6459	0.6696	0.00155691
	Med3D-ResNet	0.5026	0.4204	0.5848	0.00714531
	CT-Cancer-Foundation-Full	0.5355	0.4992	0.5717	0.000416625
	ResNet	0.5395	0.533	0.5461	2.37933e-07
Pleural effusion:	TANGERINE	0.975	0.9728	0.9772	REFERENCE
	CT-Clip	0.9357	0.9339	0.9376	3.19485e-05
	CT-Foundaiton-Gemini	0.9502	0.9486	0.9518	0.000167911
	ViT	0.9413	0.9377	0.945	0.000263093
	Med3D-ResNet	0.7896	0.7258	0.8535	0.00755873
	CT-Cancer-Foundation-Full	0.3463	0.2384	0.4543	0.00049669
	ResNet	0.8152	0.7137	0.9166	0.0701516
Mosaic attenuation pattern:	TANGERINE	0.9049	0.9008	0.9089	REFERENCE
	CT-Clip	0.8097	0.7913	0.8281	0.00114408
	CT-Foundaiton-Gemini	0.8408	0.8387	0.8429	4.42696e-05
	ViT	0.8476	0.8341	0.8611	0.00231263
	Med3D-ResNet	0.6871	0.5898	0.7844	0.0204028
	CT-Cancer-Foundation-Full	0.6426	0.59	0.6953	0.000922913
	ResNet	0.7425	0.6905	0.7946	0.00592361
Peribronchial thickening:	TANGERINE	0.8387	0.8353	0.8422	REFERENCE
	CT-Clip	0.7242	0.7137	0.7348	0.00010012
	CT-Foundaiton-Gemini	0.7577	0.7549	0.7605	2.00769e-06
	ViT	0.7594	0.7523	0.7665	5.56547e-05
	Med3D-ResNet	0.5504	0.5054	0.5954	0.000408174
	CT-Cancer-Foundation-Full	0.4955	0.4281	0.563	0.000763487
	ResNet	0.5431	0.4925	0.5937	0.000498335
Consolidation:	TANGERINE	0.9244	0.9216	0.9272	REFERENCE
	CT-Clip	0.7584	0.7511	0.7656	4.31854e-06
	CT-Foundaiton-Gemini	0.8813	0.8793	0.8832	4.84506e-05
	ViT	0.8256	0.7996	0.8517	0.00303225
	Med3D-ResNet	0.6864	0.6609	0.7119	7.10505e-05
	CT-Cancer-Foundation-Full	0.2991	0.0963	0.5019	0.00621365
	ResNet	0.6184	0.5931	0.6438	3.84125e-05
Bronchiectasis:	TANGERINE	0.8216	0.8175	0.8257	REFERENCE
	CT-Clip	0.6749	0.6515	0.6983	0.0003466
	CT-Foundaiton-Gemini	0.7451	0.7419	0.7484	9.27932e-07
	ViT	0.7285	0.7161	0.7409	0.000341762
	Med3D-ResNet	0.5374	0.4704	0.6045	0.00168998
	CT-Cancer-Foundation-Full	0.545	0.4702	0.6197	0.00271346
	ResNet	0.5478	0.5093	0.5863	0.000183354
Interlobular septal thickening:	TANGERINE	0.8877	0.8839	0.8915	REFERENCE
	CT-Clip	0.797	0.7886	0.8054	4.95348e-05
	CT-Foundaiton-Gemini	0.8744	0.8724	0.8765	0.00724404
	ViT	0.8442	0.8203	0.8682	0.031848
	Med3D-ResNet	0.6781	0.5684	0.7878	0.0366383
	CT-Cancer-Foundation-Full	0.3232	0.162	0.4844	0.00394093
	ResNet	0.7086	0.6309	0.7863	0.0166587
Medical material:	TANGERINE	0.9425	0.9388	0.9461	REFERENCE
	CT-Clip	0.7742	0.7686	0.7799	4.12379e-06
	CT-Foundaiton-Gemini	0.9358	0.9336	0.938	0.191755
	ViT	0.8094	0.789	0.8298	0.000322254
	Med3D-ResNet	0.6503	0.5852	0.7155	0.00156027
	CT-Cancer-Foundation-Full	0.4404	0.377	0.5038	0.000128458
	ResNet	0.4297	0.2829	0.5765	0.00372332
