# Supplementary material for: A computationally frugal, open-source chest CT foundation model for thoracic disease detection in lung cancer screening programmes
Source: Commun Med (Lond). 2026 Feb 4;6:83. doi: 10.1038/s43856-025-01328-1 (PMC12876872; doi:10.1038/s43856-025-01328-1)
Supplement: Supplementary file 8 — Supplementary Data 6 [file 43856_2025_1328_MOESM8_ESM.xlsx]

## Sheet: Supplementary Data 6
Supplementary Data 6: Multi-Label-RadChest fine-tuned on CTRate
Class Label	Model	Mean AUROC	95% CI (Lower)	95% CI (Upper)	P-value (TANGERINE vs. others, Bonferroni-corrected t-test)
Macro-Averaged AUC	TANGERINE	0.7641	0.7583	0.7699	REFERENCE
	CT-Clip	0.6095	0.5407	0.6784	0.0156392
	CT-Foundaiton-Gemini	0.7304	0.7294	0.7314	0.000721044
	ViT	0.6288	0.5655	0.692	0.0226978
	Med3D-ResNet	0.5809	0.5498	0.612	0.000277275
	CT-Cancer-Foundation-Full	0.4569	0.4357	0.4781	8.22018e-06
	ResNet	0.5651	0.5483	0.5818	3.07872e-05
calcification	TANGERINE	0.7934	0.7869	0.7999	REFERENCE
	CT-Clip	0.6097	0.5051	0.7143	0.0402445
	CT-Foundaiton-Gemini	0.8289	0.8264	0.8315	0.00139344
	ViT	0.6067	0.5204	0.693	0.0193618
	Med3D-ResNet	0.5464	0.4907	0.6021	0.00134575
	CT-Cancer-Foundation-Full	0.6063	0.5941	0.6184	6.21248e-07
	ResNet	0.5576	0.4895	0.6257	0.00537477
cardiomegaly	TANGERINE	0.8939	0.8864	0.9013	REFERENCE
	CT-Clip	0.7403	0.6242	0.8563	0.121711
	CT-Foundaiton-Gemini	0.8461	0.8433	0.8489	0.00101025
	ViT	0.812	0.7479	0.8762	0.119917
	Med3D-ResNet	0.6138	0.5091	0.7186	0.0112354
	CT-Cancer-Foundation-Full	0.5398	0.4307	0.6489	0.00634322
	ResNet	0.568	0.4852	0.6509	0.00199512
pericardial_effusion	TANGERINE	0.7494	0.7352	0.7637	REFERENCE
	CT-Clip	0.6175	0.5513	0.6838	0.0148227
	CT-Foundaiton-Gemini	0.6655	0.6635	0.6675	0.000416095
	ViT	0.6067	0.5368	0.6767	0.0280157
	Med3D-ResNet	0.5811	0.5496	0.6126	0.000466587
	CT-Cancer-Foundation-Full	0.4714	0.4584	0.4845	4.28526e-07
	ResNet	0.545	0.4251	0.6649	0.0412725
hiatal_hernia	TANGERINE	0.759	0.7241	0.7939	REFERENCE
	CT-Clip	0.6015	0.5355	0.6675	0.00787476
	CT-Foundaiton-Gemini	0.6936	0.6883	0.6989	0.0551496
	ViT	0.5985	0.5326	0.6643	0.0190497
	Med3D-ResNet	0.5491	0.501	0.5972	0.00963292
	CT-Cancer-Foundation-Full	0.5807	0.5296	0.6318	0.0155485
	ResNet	0.5605	0.54	0.581	0.00031696
lymphadenopathy	TANGERINE	0.7148	0.6931	0.7365	REFERENCE
	CT-Clip	0.5921	0.5521	0.6321	0.00736821
	CT-Foundaiton-Gemini	0.672	0.6677	0.6763	0.0408362
	ViT	0.6176	0.5413	0.6939	0.0623885
	Med3D-ResNet	0.572	0.5101	0.6339	0.0228399
	CT-Cancer-Foundation-Full	0.369	0.3198	0.4182	0.000465588
	ResNet	0.5976	0.5429	0.6523	0.0160663
emphysema	TANGERINE	0.8382	0.8219	0.8545	REFERENCE
	CT-Clip	0.6183	0.5028	0.7337	0.0353055
	CT-Foundaiton-Gemini	0.8473	0.8404	0.8543	1
	ViT	0.6373	0.5111	0.7634	0.0708238
	Med3D-ResNet	0.5702	0.5113	0.6291	0.000756768
	CT-Cancer-Foundation-Full	0.5936	0.515	0.6721	0.00775555
	ResNet	0.5953	0.4604	0.7302	0.0553473
atelectasis	TANGERINE	0.7124	0.7061	0.7187	REFERENCE
	CT-Clip	0.5867	0.553	0.6204	0.00147968
	CT-Foundaiton-Gemini	0.6979	0.6932	0.7026	0.117669
	ViT	0.6143	0.5656	0.6631	0.019848
	Med3D-ResNet	0.5583	0.5287	0.588	0.000685028
	CT-Cancer-Foundation-Full	0.4793	0.4725	0.4861	1.6197e-06
	ResNet	0.5611	0.5231	0.599	0.00207686
lung_nodule	TANGERINE	0.6845	0.6727	0.6963	REFERENCE
	CT-Clip	0.6001	0.476	0.7241	0.752863
	CT-Foundaiton-Gemini	0.685	0.6826	0.6875	1
	ViT	0.6247	0.5658	0.6837	0.163439
	Med3D-ResNet	0.648	0.6196	0.6763	0.161584
	CT-Cancer-Foundation-Full	0.5822	0.5048	0.6596	0.109311
	ResNet	0.5828	0.5035	0.6622	0.127002
lung_opacity	TANGERINE	0.6819	0.672	0.6918	REFERENCE
	CT-Clip	0.5666	0.5014	0.6317	0.0393672
	CT-Foundaiton-Gemini	0.6889	0.6873	0.6905	0.793305
	ViT	0.5937	0.5295	0.6579	0.0764014
	Med3D-ResNet	0.5805	0.5484	0.6126	0.00337248
	CT-Cancer-Foundation-Full	0.3646	0.3435	0.3857	4.90045e-05
	ResNet	0.5801	0.5518	0.6084	0.00381529
pulmonary_fibrotic_sequela	TANGERINE	0.6278	0.6113	0.6443	REFERENCE
	CT-Clip	0.5269	0.4947	0.559	0.00970587
	CT-Foundaiton-Gemini	0.5981	0.5912	0.605	0.0588502
	ViT	0.5318	0.5066	0.5571	0.0176243
	Med3D-ResNet	0.505	0.4925	0.5176	0.00132319
	CT-Cancer-Foundation-Full	0.4941	0.4822	0.506	0.000414269
	ResNet	0.501	0.4593	0.5427	0.00870439
pleural_effusion	TANGERINE	0.9553	0.9524	0.9582	REFERENCE
	CT-Clip	0.7741	0.629	0.9193	0.145474
	CT-Foundaiton-Gemini	0.9043	0.9033	0.9053	1.29702e-06
	ViT	0.7597	0.6092	0.9103	0.130932
	Med3D-ResNet	0.7025	0.6705	0.7345	0.000127364
	CT-Cancer-Foundation-Full	0.3723	0.3284	0.4162	1.93326e-05
	ResNet	0.6546	0.5726	0.7366	0.00281929
peribronchial_thickening	TANGERINE	0.6412	0.6185	0.6638	REFERENCE
	CT-Clip	0.5235	0.4936	0.5534	0.000298144
	CT-Foundaiton-Gemini	0.5774	0.5692	0.5856	0.0207813
	ViT	0.5495	0.5125	0.5865	0.00817192
	Med3D-ResNet	0.5216	0.5072	0.536	0.000108572
	CT-Cancer-Foundation-Full	0.4343	0.4148	0.4537	0.000823965
	ResNet	0.5333	0.4927	0.574	0.0278708
consolidation	TANGERINE	0.8246	0.8217	0.8276	REFERENCE
	CT-Clip	0.643	0.5522	0.7338	0.0331726
	CT-Foundaiton-Gemini	0.7857	0.7835	0.7879	3.24811e-05
	ViT	0.6555	0.5242	0.7868	0.1419
	Med3D-ResNet	0.6364	0.6236	0.6492	1.67406e-05
	CT-Cancer-Foundation-Full	0.3391	0.1734	0.5049	0.00785661
	ResNet	0.5668	0.4415	0.6922	0.0291008
bronchiectasis	TANGERINE	0.7017	0.6726	0.7309	REFERENCE
	CT-Clip	0.4977	0.4643	0.5312	0.000182548
	CT-Foundaiton-Gemini	0.5643	0.5514	0.5772	0.00349693
	ViT	0.4968	0.4776	0.5159	0.000702363
	Med3D-ResNet	0.4945	0.4485	0.5405	0.00640526
	CT-Cancer-Foundation-Full	0.3798	0.3339	0.4256	4.23758e-05
	ResNet	0.5027	0.4534	0.552	0.00671977
interlobular_septal_thickening	TANGERINE	0.8382	0.8294	0.8469	REFERENCE
	CT-Clip	0.6741	0.5912	0.757	0.0347
	CT-Foundaiton-Gemini	0.8265	0.8248	0.8282	0.1939
	ViT	0.7128	0.6411	0.7844	0.0647
	Med3D-ResNet	0.6256	0.5175	0.7337	0.0285
	CT-Cancer-Foundation-Full	0.2402	0.1702	0.3101	6.9627e-05
	ResNet	0.6988	0.6372	0.7603	0.021
medical_material	TANGERINE	0.8091	0.7973	0.8209	REFERENCE
	CT-Clip	0.5803	0.5326	0.628	0.000448104
	CT-Foundaiton-Gemini	0.8047	0.8012	0.8083	1
	ViT	0.6424	0.6172	0.6675	5.82217e-05
	Med3D-ResNet	0.5899	0.5301	0.6497	0.00144933
	CT-Cancer-Foundation-Full	0.4636	0.4235	0.5036	0.00021059
	ResNet	0.4358	0.3383	0.5334	0.00354009
