# Supplementary material for: A computationally frugal, open-source chest CT foundation model for thoracic disease detection in lung cancer screening programmes
Source: Commun Med (Lond). 2026 Feb 4;6:83. doi: 10.1038/s43856-025-01328-1 (PMC12876872; doi:10.1038/s43856-025-01328-1)
Supplement: Supplementary file 9 — Supplementary Data 7 [file 43856_2025_1328_MOESM9_ESM.xlsx]

## Sheet: Supplementary Data 7
Supplementary Data 7: AUPRC
Task Name	Model	Mean AUPRC	95% CI (Lower)	95% CI (Upper)	P-value (TANGERINE vs. others, Bonferroni-corrected t-test)
Cancer - Summit	TANGERINE	0.4314	0.396	0.4667	REFERENCE
	CT-Clip	0.0297	0.0252	0.0341	>.0001
	ViT	0.0323	0.0235	0.0411	>.0001
	Med3D-ResNet	0.0328	0.0234	0.0421	>.0001
	CT-Cancer-Foundation-Patch	0.1779	0.1113	0.2444	0.0043
	ResNet	0.0305	0.0263	0.0346	>.0001
ILA - SUMMIT	TANGERINE	0.9672	0.9604	0.974	REFERENCE
	CT-Clip	0.5224	0.5028	0.5421	>.0001
	ViT	0.6013	0.5917	0.6108	>.0001
	Med3D-ResNet	0.5735	0.5086	0.6383	0.0003
	CT-Cancer-Foundation-Full	0.6056	0.5349	0.6763	0.0007
	ResNet	0.6364	0.6123	0.6606	>.0001
Bronchiectasis - Summit	TANGERINE	0.7051	0.6836	0.7266	REFERENCE
	CT-Clip	0.4394	0.4281	0.4507	>.0001
	ViT	0.4324	0.4299	0.435	>.0001
	Med3D-ResNet	0.4397	0.3968	0.4826	0.0003
	CT-Cancer-Foundation-Full	0.4674	0.4092	0.5256	0.0031
	ResNet	0.4277	0.4039	0.4514	0.0002
Nodule - Summit	TANGERINE	0.803	0.7884	0.8176	REFERENCE
	CT-Clip	0.6335	0.593	0.6741	0.0012
	ViT	0.6223	0.5947	0.6499	0.0006
	Med3D-ResNet	0.5835	0.5436	0.6234	0.0006
	CT-Cancer-Foundation-Full	0.6259	0.6063	0.6456	>.0001
	ResNet	0.6191	0.5752	0.6629	0.0028
Cancer - NLST-ACRIN	TANGERINE	0.4339	0.3044	0.5634	REFERENCE
	CT-Clip	0.0295	0.0232	0.0358	0.0055
	CT-Foundaiton-Gemini	0.0731	0.0498	0.0964	0.0062
	ViT	0.0313	0.025	0.0376	0.0055
	Med3D-ResNet	0.0347	0.0098	0.0597	0.0072
	CT-Cancer-Foundation-Patch	0.1905	0.1047	0.2764	0.124
	ResNet	0.0313	0.025	0.0376	0.0055
Cancer - Duke	TANGERINE	0.2529	0.2176	0.2882	REFERENCE
	CT-Clip	0.04	0.0309	0.0492	0.0002
	CT-Foundaiton-Gemini	0.058	0.0354	0.0806	>.0001
	ViT	0.0468	0.0385	0.0551	0.0005
	Med3D-ResNet	0.027	0.0214	0.0326	0.0002
	CT-Cancer-Foundation-Patch	0.1789	0.1362	0.2216	0.0063
	ResNet	0.0312	0.0233	0.0391	0.0003
Calcification - COCA	TANGERINE	0.7779	0.7464	0.8095	REFERENCE
	CT-Clip	0.5796	0.5346	0.6246	0.0077
	CT-Foundaiton-Gemini	0.81	0.7748	0.8452	1
	ViT	0.5748	0.4759	0.6736	0.0466
	Med3D-ResNet	0.4778	0.3927	0.5629	0.0077
	CT-Cancer-Foundation-Full	0.5592	0.5217	0.5967	0.0019
	ResNet	0.4587	0.4395	0.4779	0.0001
Cancer - NLST-ACRIN fine-tuned on Duke	TANGERINE	0.4295	0.3791	0.4799	REFERENCE
	CT-Clip	0.0408	0.0338	0.0479	0.0001
	CT-Foundaiton-Gemini	0.1163	0.1079	0.1247	0.0003
	ViT	0.0408	0.0317	0.0499	0.0001
	Med3D-ResNet	0.0293	0.0263	0.0322	0.0002
	CT-Cancer-Foundation-Patch	0.0968	0.0823	0.1113	0.0002
	ResNet	0.047	0.0372	0.0567	0.0002
Cancer - Duke fine-tuned on NLST-ACRIN	TANGERINE	0.3512	0.3148	0.3876	REFERENCE
	CT-Clip	0.0671	0.0577	0.0765	0.0002
	CT-Foundaiton-Gemini	0.1145	0.105	0.1241	0.0006
	ViT	0.0934	0.083	0.1038	0.0001
	Med3D-ResNet	0.0809	0.0639	0.0979	0.0004
	CT-Cancer-Foundation-Patch	0.1102	0.065	0.1553	>.0001
	ResNet	0.061	0.0541	0.0679	>.0001
Cancer - NLST-ACRIN fine-tuned on SUMMIT	TANGERINE	0.4624	0.3979	0.5269	REFERENCE
	CT-Clip	0.04	0.0365	0.0435	0.0002
	ViT	0.0402	0.0337	0.0468	0.0003
	Med3D-ResNet	0.0376	0.0297	0.0454	0.0003
	CT-Cancer-Foundation-Patch	0.0802	0.0525	0.1079	0.0004
	ResNet	0.0416	0.0336	0.0496	0.0003
Cancer - Duke fine-tuned on SUMMIT	TANGERINE	0.2986	0.2714	0.3257	REFERENCE
	CT-Clip	0.0828	0.0675	0.0981	0.0003
	ViT	0.08	0.0596	0.1005	0.0006
	Med3D-ResNet	0.0704	0.0554	0.0854	0.0003
	CT-Cancer-Foundation-Patch	0.1474	0.1211	0.1736	0.0066
	ResNet	0.0768	0.0611	0.0925	0.0001
Multi-disease - Radchest *	TANGERINE	0.7779	0.7464	0.8095	REFERENCE
	CT-Clip	0.5796	0.5346	0.6246	0.0077
	CT-Foundaiton-Gemini	0.81	0.7748	0.8452	1
	ViT	0.5748	0.4759	0.6736	0.0466
	Med3D-ResNet	0.4778	0.3927	0.5629	0.0077
	CT-Cancer-Foundation-Full	0.5592	0.5217	0.5967	0.0019
	ResNet	0.4587	0.4395	0.4779	0.0001
Multi-disease - CTRate *	TANGERINE	0.7779	0.7464	0.8095	REFERENCE
	CT-Clip	0.5796	0.5346	0.6246	0.0077
	CT-Foundaiton-Gemini	0.81	0.7748	0.8452	1
	ViT	0.5748	0.4759	0.6736	0.0466
	Med3D-ResNet	0.4778	0.3927	0.5629	0.0077
	CT-Cancer-Foundation-Full	0.5592	0.5217	0.5967	0.0019
	ResNet	0.4587	0.4395	0.4779	0.0001
Multi-disease - Radchest fineptuned on CTRate *	TANGERINE	0.7779	0.7464	0.8095	REFERENCE
	CT-Clip	0.5796	0.5346	0.6246	0.0077
	CT-Foundaiton-Gemini	0.81	0.7748	0.8452	1
	ViT	0.5748	0.4759	0.6736	0.0466
	Med3D-ResNet	0.4778	0.3927	0.5629	0.0077
	CT-Cancer-Foundation-Full	0.5592	0.5217	0.5967	0.0019
	ResNet	0.4587	0.4395	0.4779	0.0001
* average AUPRC across classes reported
