# Supplementary material for: A computationally frugal, open-source chest CT foundation model for thoracic disease detection in lung cancer screening programmes
Source: Commun Med (Lond). 2026 Feb 4;6:83. doi: 10.1038/s43856-025-01328-1 (PMC12876872; doi:10.1038/s43856-025-01328-1)
Supplement: Supplementary file 10 — Supplementary Data 8 [file 43856_2025_1328_MOESM10_ESM.xlsx]

## Sheet: Supplementary Data 8
Supplementary Data 8: Label Efficiency Results-Binary Downstream Tasks using 40% fine-tuning data
Task Name	Model	Mean AUROC	95% CI (Lower)	95% CI (Upper)	P-value (TANGERINE vs. others, Bonferroni-corrected t-test)
Cancer - Summit	TANGERINE	0.8373	0.802	0.8727	REFERENCE
	CT-Clip	0.5105	0.4817	0.5393	5.78134e-05
	ViT	0.5186	0.5042	0.533	0.000109085
	Med3D-ResNet	0.5252	0.4593	0.5911	7.9001e-05
	CT-Cancer-Foundation-Patch	0.6279	0.5827	0.673	0.00261142
	ResNet	0.4157	0.3978	0.4336	8.64409e-06
ILA - SUMMIT	TANGERINE	0.9384	0.931	0.9457	REFERENCE
	CT-Clip	0.5182	0.4803	0.5561	2.84e-05
	ViT	0.6256	0.6229	0.6283	1.79814e-07
	Med3D-ResNet	0.4954	0.418	0.5728	0.000537739
	CT-Cancer-Foundation-Full	0.5609	0.5234	0.5984	4.90076e-05
	ResNet	0.6183	0.5437	0.693	0.00164546
Bronchiectasis - Summit	TANGERINE	0.744	0.7069	0.7811	REFERENCE
	CT-Clip	0.4986	0.4648	0.5325	0.00268763
	ViT	0.5026	0.4637	0.5414	0.00375125
	Med3D-ResNet	0.5408	0.5104	0.5713	0.000570153
	CT-Cancer-Foundation-Full	0.5465	0.4872	0.6058	0.00695843
	ResNet	0.516	0.4642	0.5677	0.00734124
Cancer - NLST-ACRIN	TANGERINE	0.8719	0.8293	0.9146	REFERENCE
	CT-Clip	0.5616	0.5511	0.5721	0.000167294
	CT-Foundaiton-Gemini	0.5693	0.5281	0.6105	0.000937709
	ViT	0.5687	0.5189	0.6185	0.00171583
	Med3D-ResNet	0.5241	0.4853	0.5629	0.000109714
	CT-Cancer-Foundation-Patch	0.7034	0.6415	0.7654	0.029903
	ResNet	0.5248	0.4516	0.5979	0.000777351
Calcification - COCA	TANGERINE	0.7446	0.7274	0.7619	REFERENCE
	CT-Clip	0.5502	0.5142	0.5861	7.1819e-05
	CT-Foundaiton-Gemini	0.7171	0.67	0.7641	1
	ViT	0.5173	0.463	0.5715	0.00360136
	Med3D-ResNet	0.4272	0.3762	0.4782	0.000629245
	CT-Cancer-Foundation-Full	0.5475	0.4858	0.6093	0.00948106
	ResNet	0.4723	0.4201	0.5245	0.001578
