# Supplementary material for: A computationally frugal, open-source chest CT foundation model for thoracic disease detection in lung cancer screening programmes
Source: Commun Med (Lond). 2026 Feb 4;6:83. doi: 10.1038/s43856-025-01328-1 (PMC12876872; doi:10.1038/s43856-025-01328-1)
Supplement: Supplementary file 11 — Supplementary Data 9 [file 43856_2025_1328_MOESM11_ESM.xlsx]

## Sheet: Supplementary Data 9
Supplementary Data 9: Label Efficiency Results-Multi-Label RadChest using 40% fine-tuning data
Class Label	Model	Mean AUROC	95% CI (Lower)	95% CI (Upper)	P-value (TANGERINE vs. others, Bonferroni-corrected t-test)
Macro-Averaged AUC:	TANGERINE	0.7199	0.713	0.7267	REFERENCE
	CT-Clip	0.5971	0.584	0.6102	4.72259e-05
	CT-Foundaiton-Gemini	0.7428	0.7371	0.7485	0.00430784
	ViT	0.6248	0.6063	0.6433	0.00114615
	Med3D-ResNet	0.5667	0.5314	0.602	0.00131294
	CT-Cancer-Foundation-Full	0.5375	0.5202	0.5548	8.93721e-05
	ResNet	0.5321	0.4739	0.5902	0.00776229
Lung cancer	TANGERINE	0.7899	0.7667	0.8132	REFERENCE
	CT-Clip	0.5485	0.5358	0.5613	0.000100282
	CT-Foundaiton-Gemini	0.7465	0.7269	0.766	0.0116753
	ViT	0.6046	0.5816	0.6277	0.000969166
	Med3D-ResNet	0.5549	0.5068	0.6029	0.00305941
	CT-Cancer-Foundation-Full	0.5338	0.4874	0.5802	0.00029891
	ResNet	0.5423	0.4977	0.5868	0.00268512
Calcification	TANGERINE	0.6447	0.5881	0.7013	REFERENCE
	CT-Clip	0.5411	0.503	0.5791	0.00352538
	CT-Foundaiton-Gemini	0.7382	0.7122	0.7642	0.161896
	ViT	0.5535	0.5331	0.5738	0.0982029
	Med3D-ResNet	0.4753	0.4393	0.5113	0.0100004
	CT-Cancer-Foundation-Full	0.5091	0.4667	0.5515	0.0572124
	ResNet	0.5078	0.4042	0.6115	0.407812
Cardiomegaly:	TANGERINE	0.8604	0.8308	0.8899	REFERENCE
	CT-Clip	0.7335	0.7119	0.755	0.00302597
	CT-Foundaiton-Gemini	0.8414	0.8335	0.8493	1
	ViT	0.804	0.7443	0.8636	0.55847
	Med3D-ResNet	0.6454	0.5034	0.7874	0.0383982
	CT-Cancer-Foundation-Full	0.5524	0.4335	0.6714	0.0120694
	ResNet	0.5422	0.4297	0.6547	0.00460176
Pericardial effusion	TANGERINE	0.6542	0.6274	0.681	REFERENCE
	CT-Clip	0.6074	0.5673	0.6475	0.241321
	CT-Foundaiton-Gemini	0.6887	0.6754	0.7021	0.220421
	ViT	0.6308	0.5758	0.6858	0.998743
	Med3D-ResNet	0.589	0.4881	0.6899	0.62973
	CT-Cancer-Foundation-Full	0.5715	0.5399	0.603	0.00590782
	ResNet	0.5505	0.4941	0.6068	0.038378
Hiatal hernia:	TANGERINE	0.6196	0.6009	0.6383	REFERENCE
	CT-Clip	0.5327	0.5219	0.5435	0.00253166
	CT-Foundaiton-Gemini	0.6858	0.6681	0.7034	0.0126342
	ViT	0.5478	0.5103	0.5853	0.0718053
	Med3D-ResNet	0.509	0.4909	0.5271	0.00167194
	CT-Cancer-Foundation-Full	0.5301	0.5167	0.5435	0.0075858
	ResNet	0.5355	0.5201	0.5509	0.002175
Lymphadenopathy:	TANGERINE	0.7217	0.7067	0.7367	REFERENCE
	CT-Clip	0.6164	0.59	0.6427	0.000889983
	CT-Foundaiton-Gemini	0.7347	0.7273	0.7421	0.105952
	ViT	0.6825	0.6674	0.6976	0.115452
	Med3D-ResNet	0.6433	0.5986	0.688	0.0739551
	CT-Cancer-Foundation-Full	0.5316	0.4188	0.6444	0.071755
	ResNet	0.5472	0.4065	0.6879	0.183215
Emphysema	TANGERINE	0.751	0.6967	0.8054	REFERENCE
	CT-Clip	0.607	0.5903	0.6238	0.00868667
	CT-Foundaiton-Gemini	0.881	0.8726	0.8894	0.020408
	ViT	0.6509	0.6177	0.6841	0.0672696
	Med3D-ResNet	0.5441	0.518	0.5703	0.00204989
	CT-Cancer-Foundation-Full	0.564	0.5111	0.6169	0.00183967
	ResNet	0.5737	0.4942	0.6532	0.0772821
Atelectasis:	TANGERINE	0.6862	0.6729	0.6995	REFERENCE
	CT-Clip	0.6266	0.5901	0.663	0.106876
	CT-Foundaiton-Gemini	0.6958	0.6873	0.7044	0.443554
	ViT	0.6288	0.6035	0.654	0.0178619
	Med3D-ResNet	0.516	0.4426	0.5894	0.0142787
	CT-Cancer-Foundation-Full	0.5307	0.4337	0.6277	0.0687028
	ResNet	0.5296	0.4513	0.6078	0.022653
Lung nodule	TANGERINE	0.6768	0.6555	0.6982	REFERENCE
	CT-Clip	0.6241	0.5935	0.6546	0.155266
	CT-Foundaiton-Gemini	0.6663	0.6368	0.6959	1
	ViT	0.6474	0.6363	0.6586	0.0440436
	Med3D-ResNet	0.565	0.5392	0.5908	0.00903124
	CT-Cancer-Foundation-Full	0.4709	0.3929	0.5489	0.0177528
	ResNet	0.5407	0.4696	0.6117	0.0198481
Lung opacity:	TANGERINE	0.6554	0.6424	0.6684	REFERENCE
	CT-Clip	0.5329	0.5188	0.5469	0.000622453
	CT-Foundaiton-Gemini	0.6441	0.6356	0.6527	0.516659
	ViT	0.5599	0.5447	0.5751	0.00245813
	Med3D-ResNet	0.5384	0.5039	0.5729	0.00477382
	CT-Cancer-Foundation-Full	0.4837	0.4182	0.5492	0.013454
	ResNet	0.5159	0.4893	0.5425	0.00108132
Pulmonary fibrotic sequela	TANGERINE	0.6737	0.6611	0.6863	REFERENCE
	CT-Clip	0.535	0.53	0.54	>0.0001
	CT-Foundaiton-Gemini	0.6923	0.6833	0.7013	0.319731
	ViT	0.5218	0.5023	0.5413	0.000138316
	Med3D-ResNet	0.5045	0.4767	0.5324	0.00143754
	CT-Cancer-Foundation-Full	0.5386	0.5067	0.5704	0.00270004
	ResNet	0.4722	0.4335	0.5108	0.000714303
Pleural effusion	TANGERINE	0.9239	0.9192	0.9286	REFERENCE
	CT-Clip	0.7369	0.6882	0.7856	0.00264319
	CT-Foundaiton-Gemini	0.8941	0.8898	0.8985	0.0013382
	ViT	0.7591	0.7189	0.7994	0.00250851
	Med3D-ResNet	0.6486	0.5522	0.7451	0.00960686
	CT-Cancer-Foundation-Full	0.6267	0.5528	0.7007	0.00254079
	ResNet	0.5368	0.3698	0.7037	0.017242
Peribronchial thickening	TANGERINE	0.6215	0.6057	0.6372	REFERENCE
	CT-Clip	0.5448	0.5255	0.5642	0.0108253
	CT-Foundaiton-Gemini	0.6383	0.6105	0.6662	1
	ViT	0.5415	0.5103	0.5726	0.0143151
	Med3D-ResNet	0.5196	0.4988	0.5405	0.00229055
	CT-Cancer-Foundation-Full	0.4975	0.4497	0.5453	0.0221743
	ResNet	0.5322	0.4948	0.5697	0.00498043
Consolidation	TANGERINE	0.7771	0.762	0.7923	REFERENCE
	CT-Clip	0.6133	0.5883	0.6384	0.00124584
	CT-Foundaiton-Gemini	0.737	0.7306	0.7434	0.00460026
	ViT	0.6413	0.5967	0.6858	0.0154838
	Med3D-ResNet	0.5773	0.5355	0.6191	0.00148368
	CT-Cancer-Foundation-Full	0.5746	0.5	0.6493	0.00626594
	ResNet	0.5395	0.4516	0.6274	0.00938357
Bronchiectasis	TANGERINE	0.7325	0.7024	0.7626	REFERENCE
	CT-Clip	0.5574	0.5216	0.5932	>0.0001
	CT-Foundaiton-Gemini	0.7619	0.7502	0.7737	0.203723
	ViT	0.5838	0.5577	0.6099	0.00296644
	Med3D-ResNet	0.5534	0.4992	0.6076	0.00518161
	CT-Cancer-Foundation-Full	0.5216	0.4402	0.603	0.00384244
	ResNet	0.5345	0.4657	0.6033	0.0133648
Interlobular septal thickening	TANGERINE	0.803	0.7824	0.8236	REFERENCE
	CT-Clip	0.6451	0.6021	0.6882	0.000566455
	CT-Foundaiton-Gemini	0.8366	0.8265	0.8467	0.161735
	ViT	0.7305	0.7092	0.7517	0.0192838
	Med3D-ResNet	0.6656	0.6004	0.7308	0.053577
	CT-Cancer-Foundation-Full	0.5855	0.4658	0.7051	0.0469071
	ResNet	0.5862	0.4461	0.7263	0.0900337
Medical material:	TANGERINE	0.6462	0.6174	0.675	REFERENCE
	CT-Clip	0.5478	0.5374	0.5582	0.00233106
	CT-Foundaiton-Gemini	0.7448	0.7328	0.7568	0.00380066
	ViT	0.5334	0.5259	0.5409	0.00143776
	Med3D-ResNet	0.5842	0.5592	0.6092	0.0854203
	CT-Cancer-Foundation-Full	0.5147	0.483	0.5465	0.019268
	ResNet	0.4583	0.4065	0.5102	0.00898307
