# Supplementary material for: A computationally frugal, open-source chest CT foundation model for thoracic disease detection in lung cancer screening programmes
Source: Commun Med (Lond). 2026 Feb 4;6:83. doi: 10.1038/s43856-025-01328-1 (PMC12876872; doi:10.1038/s43856-025-01328-1)
Supplement: Supplementary file 12 — Supplementary Data 10 [file 43856_2025_1328_MOESM12_ESM.xlsx]

## Sheet: Supplementary Data 10
Supplementary Data 10: Label Efficiency Results: Multi-Label CTRate using 40% fine-tuning data
Class Label	Model	Mean AUROC	95% CI (Lower)	95% CI (Upper)	P-value (TANGERINE vs. others, Bonferroni-corrected t-test)
Macro-Averaged AUC:	TANGERINE	0.8418	0.8362	0.8474	REFERENCE
	CT-Clip	0.7463	0.7425	0.7501	1.38275e-05
	CT-Foundaiton-Gemini	0.823	0.8221	0.8239	0.00280172
	ViT	0.7615	0.755	0.768	4.12562e-05
	Med3D-ResNet	0.5702	0.4845	0.6559	0.00512591
	CT-Cancer-Foundation-Full	0.4512	0.3915	0.5109	0.000397324
	ResNet	0.6282	0.5947	0.6618	0.000333246
Arterial wall calcification:	TANGERINE	0.9241	0.9216	0.9266	REFERENCE
	CT-Clip	0.8642	0.8606	0.8679	4.34985e-05
	CT-Foundaiton-Gemini	0.9279	0.9265	0.9294	0.0455598
	ViT	0.8706	0.853	0.8883	0.00857138
	Med3D-ResNet	0.5537	0.3708	0.7365	0.0284777
	CT-Cancer-Foundation-Full	0.4878	0.3824	0.5931	0.00213539
	ResNet	0.5389	0.4291	0.6488	0.00348766
Cardiomegaly	TANGERINE	0.953	0.9514	0.9545	REFERENCE
	CT-Clip	0.9113	0.8997	0.9228	0.00361595
	CT-Foundaiton-Gemini	0.94	0.939	0.941	8.95821e-05
	ViT	0.9388	0.9352	0.9423	0.001873
	Med3D-ResNet	0.6879	0.5537	0.8222	0.0331524
	CT-Cancer-Foundation-Full	0.4368	0.222	0.6516	0.0154728
	ResNet	0.7582	0.6618	0.8546	0.030576
Pericardial effusion:	TANGERINE	0.8572	0.8413	0.8731	REFERENCE
	CT-Clip	0.785	0.7675	0.8025	0.000972736
	CT-Foundaiton-Gemini	0.8082	0.8032	0.8131	0.00308365
	ViT	0.7984	0.7794	0.8173	0.029824
	Med3D-ResNet	0.6546	0.6113	0.6979	0.000332118
	CT-Cancer-Foundation-Full	0.4911	0.399	0.5831	0.0042019
	ResNet	0.7349	0.6875	0.7822	0.0287412
Coronary artery wall calcification:	TANGERINE	0.9111	0.9072	0.9149	REFERENCE
	CT-Clip	0.8492	0.8409	0.8575	0.00056581
	CT-Foundaiton-Gemini	0.9402	0.9388	0.9416	0.000347654
	ViT	0.856	0.8404	0.8715	0.00362781
	Med3D-ResNet	0.6356	0.5835	0.6877	0.000650232
	CT-Cancer-Foundation-Full	0.4813	0.392	0.5707	0.00121875
	ResNet	0.5611	0.4542	0.6679	0.00427256
Hiatal hernia:	TANGERINE	0.7395	0.7272	0.7518	REFERENCE
	CT-Clip	0.6993	0.6879	0.7108	0.001629
	CT-Foundaiton-Gemini	0.7655	0.7615	0.7696	0.0164643
	ViT	0.7138	0.7041	0.7236	0.0179831
	Med3D-ResNet	0.4608	0.2788	0.6429	0.0732907
	CT-Cancer-Foundation-Full	0.5497	0.4787	0.6207	0.0137282
	ResNet	0.5891	0.5337	0.6444	0.00425512
Lymphadenopathy:	TANGERINE	0.7578	0.7483	0.7673	REFERENCE
	CT-Clip	0.6972	0.6838	0.7106	4.89968e-05
	CT-Foundaiton-Gemini	0.7472	0.746	0.7485	0.175747
	ViT	0.7131	0.6999	0.7263	0.00460193
	Med3D-ResNet	0.5155	0.3978	0.6331	0.0244972
	CT-Cancer-Foundation-Full	0.42	0.3612	0.4787	0.000626257
	ResNet	0.6382	0.6107	0.6657	0.00183617
Emphysema:	TANGERINE	0.8046	0.7999	0.8094	REFERENCE
	CT-Clip	0.7107	0.7001	0.7214	0.000170505
	CT-Foundaiton-Gemini	0.788	0.786	0.7901	0.00427313
	ViT	0.7502	0.7342	0.7663	0.00630259
	Med3D-ResNet	0.5117	0.3901	0.6333	0.0140977
	CT-Cancer-Foundation-Full	0.5236	0.4764	0.5707	0.000569452
	ResNet	0.5363	0.4862	0.5864	0.000532536
Atelectasis:	TANGERINE	0.7761	0.7558	0.7963	REFERENCE
	CT-Clip	0.6829	0.6794	0.6863	0.00195681
	CT-Foundaiton-Gemini	0.7489	0.7445	0.7532	0.063058
	ViT	0.7046	0.6942	0.715	0.00137573
	Med3D-ResNet	0.5142	0.4092	0.6193	0.0106719
	CT-Cancer-Foundation-Full	0.5286	0.4383	0.6189	0.0194835
	ResNet	0.5792	0.5224	0.636	0.00325299
Lung nodule:	TANGERINE	0.6944	0.6837	0.705	REFERENCE
	CT-Clip	0.6033	0.595	0.6116	2.3504e-06
	CT-Foundaiton-Gemini	0.6572	0.6551	0.6594	0.00372632
	ViT	0.6207	0.6062	0.6352	0.00636005
	Med3D-ResNet	0.5017	0.456	0.5473	0.00135103
	CT-Cancer-Foundation-Full	0.4998	0.417	0.5825	0.0205849
	ResNet	0.535	0.499	0.571	0.0024928
Lung opacity:	TANGERINE	0.8528	0.8506	0.855	REFERENCE
	CT-Clip	0.6592	0.6516	0.6668	1.74799e-06
	CT-Foundaiton-Gemini	0.8324	0.8301	0.8346	0.00120558
	ViT	0.6442	0.6206	0.6677	8.75329e-05
	Med3D-ResNet	0.5336	0.4713	0.5959	0.000835885
	CT-Cancer-Foundation-Full	0.3303	0.2198	0.4407	0.00107829
	ResNet	0.6131	0.5922	0.634	2.90427e-05
Pulmonary fibrotic sequela:	TANGERINE	0.7231	0.7166	0.7296	REFERENCE
	CT-Clip	0.6201	0.613	0.6272	1.40387e-05
	CT-Foundaiton-Gemini	0.7066	0.704	0.7093	0.0170402
	ViT	0.6256	0.6041	0.647	0.00072544
	Med3D-ResNet	0.4434	0.4082	0.4786	0.000188379
	CT-Cancer-Foundation-Full	0.5152	0.4723	0.558	0.00147252
	ResNet	0.5172	0.4974	0.5371	4.62968e-05
Pleural effusion:	TANGERINE	0.9693	0.9676	0.971	REFERENCE
	CT-Clip	0.9171	0.9118	0.9224	1.4858e-05
	CT-Foundaiton-Gemini	0.948	0.9457	0.9503	0.000507497
	ViT	0.9325	0.9282	0.9368	6.07598e-05
	Med3D-ResNet	0.7472	0.6566	0.8378	0.0149716
	CT-Cancer-Foundation-Full	0.3087	0.1942	0.4233	0.00050715
	ResNet	0.8721	0.8503	0.8938	0.00151349
Mosaic attenuation pattern:	TANGERINE	0.8824	0.871	0.8937	REFERENCE
	CT-Clip	0.8005	0.7922	0.8088	0.000209865
	CT-Foundaiton-Gemini	0.8339	0.8313	0.8366	0.00204975
	ViT	0.8266	0.8012	0.8521	0.0750512
	Med3D-ResNet	0.598	0.467	0.7289	0.0219906
	CT-Cancer-Foundation-Full	0.5233	0.3572	0.6894	0.0249905
	ResNet	0.7804	0.7418	0.819	0.00742225
Peribronchial thickening:	TANGERINE	0.8136	0.8051	0.822	REFERENCE
	CT-Clip	0.6985	0.6903	0.7066	5.47139e-05
	CT-Foundaiton-Gemini	0.754	0.7499	0.7581	6.7869e-05
	ViT	0.7406	0.7348	0.7464	7.03209e-05
	Med3D-ResNet	0.4803	0.3876	0.5731	0.003681
	CT-Cancer-Foundation-Full	0.5361	0.4927	0.5796	0.00049294
	ResNet	0.539	0.4858	0.5922	0.000855879
Consolidation:	TANGERINE	0.914	0.907	0.9209	REFERENCE
	CT-Clip	0.7376	0.727	0.7483	2.27899e-05
	CT-Foundaiton-Gemini	0.8801	0.8772	0.883	0.00106107
	ViT	0.7159	0.6984	0.7333	2.04599e-05
	Med3D-ResNet	0.6426	0.5796	0.7056	0.00164223
	CT-Cancer-Foundation-Full	0.257	0.1348	0.3791	0.000642492
	ResNet	0.6669	0.5671	0.7668	0.0169997
Bronchiectasis:	TANGERINE	0.792	0.7848	0.7992	REFERENCE
	CT-Clip	0.6445	0.6343	0.6546	3.24378e-05
	CT-Foundaiton-Gemini	0.7339	0.7307	0.7372	0.00033442
	ViT	0.6894	0.6734	0.7054	0.000808936
	Med3D-ResNet	0.4624	0.3836	0.5413	0.00254056
	CT-Cancer-Foundation-Full	0.5176	0.4323	0.6029	0.00479439
	ResNet	0.5627	0.5305	0.5949	0.000345932
Interlobular septal thickening:	TANGERINE	0.8777	0.8759	0.8795	REFERENCE
	CT-Clip	0.784	0.7628	0.8053	0.00158142
	CT-Foundaiton-Gemini	0.8712	0.8698	0.8727	0.000218897
	ViT	0.7964	0.7755	0.8173	0.00336019
	Med3D-ResNet	0.6015	0.4906	0.7124	0.0143115
	CT-Cancer-Foundation-Full	0.2796	0.1571	0.4021	0.00107227
	ResNet	0.7105	0.6583	0.7628	0.0054679
Medical material:	TANGERINE	0.9095	0.8847	0.9344	REFERENCE
	CT-Clip	0.773	0.7635	0.7794	0.000514297
	CT-Foundaiton-Gemini	0.9312	0.9286	0.9337	0.529224
	ViT	0.7703	0.7471	0.7934	0.000833592
	Med3D-ResNet	0.7185	0.6951	0.7419	0.000344014
	CT-Cancer-Foundation-Full	0.4352	0.388	0.4823	0.000131469
	ResNet	0.5759	0.4971	0.6546	0.00337758
