# Supplementary material for: A computationally frugal, open-source chest CT foundation model for thoracic disease detection in lung cancer screening programmes
Source: Commun Med (Lond). 2026 Feb 4;6:83. doi: 10.1038/s43856-025-01328-1 (PMC12876872; doi:10.1038/s43856-025-01328-1)
Supplement: Supplementary file 13 — Supplementary Data 11 [file 43856_2025_1328_MOESM13_ESM.xlsx]

## Sheet: Supplementary Data 11
Supplementary Data 11: Label Efficiency Results - Binary Downstream Tasks using 10% fine-tuning data
Task Label	Model	Mean AUROC	95% CI (Lower)	95% CI (Upper)	P-value (TANGERINE vs. others, Bonferroni-corrected t-test)
Cancer - Summit	TANGERINE	0.5906	0.564	0.6173	REFERENCE
	CT-Clip	0.5606	0.5291	0.5921	0.698325
	ViT	0.4716	0.47	0.4732	0.00115966
	Med3D-ResNet	0.4537	0.3672	0.5401	0.115744
	CT-Cancer-Foundation-Patch	0.6045	0.5635	0.6455	1
	ResNet	0.4767	0.4487	0.5046	0.00182896
ILA - SUMMIT	TANGERINE	0.8673	0.8347	0.8999	REFERENCE
	CT-Clip	0.4955	0.4518	0.5393	8.72631e-06
	ViT	0.6115	0.5979	0.6251	0.000398022
	Med3D-ResNet	0.4506	0.4	0.5013	0.000570272
	CT-Cancer-Foundation-Full	0.5347	0.5176	0.5518	0.000198235
	ResNet	0.592	0.5233	0.6608	0.00328793
Bronchiectasis - Summit	TANGERINE	0.6212	0.5647	0.6777	REFERENCE
	CT-Clip	0.475	0.4427	0.5074	0.040698
	ViT	0.5217	0.4506	0.5928	0.0983636
	Med3D-ResNet	0.4583	0.4077	0.5089	0.00446422
	CT-Cancer-Foundation-Full	0.5234	0.4337	0.6131	0.335564
	ResNet	0.4499	0.4052	0.4947	0.00370768
Cancer - NLST-ACRIN	TANGERINE	0.4767	0.4306	0.5227	REFERENCE
	CT-Clip	0.4611	0.4331	0.4891	1
	CT-Foundaiton-Gemini	0.5619	0.5304	0.5933	0.115858
	ViT	0.4699	0.4273	0.5125	1
	Med3D-ResNet	0.4882	0.4855	0.4908	1
	CT-Cancer-Foundation-Patch	0.4961	0.4511	0.5412	1
	ResNet	0.4876	0.4321	0.5431	1
Calcification - COCA	TANGERINE	0.6682	0.6565	0.6799	REFERENCE
	CT-Clip	0.5739	0.5212	0.6265	0.0477824
	CT-Foundaiton-Gemini	0.6077	0.5563	0.6591	0.115666
	ViT	0.4984	0.4402	0.5566	0.0125376
	Med3D-ResNet	0.4403	0.4044	0.4761	0.0010643
	CT-Cancer-Foundation-Full	0.5369	0.4474	0.6265	0.126729
	ResNet	0.4691	0.4133	0.5248	0.00716421
