# Supplementary material for: A computationally frugal, open-source chest CT foundation model for thoracic disease detection in lung cancer screening programmes
Source: Commun Med (Lond). 2026 Feb 4;6:83. doi: 10.1038/s43856-025-01328-1 (PMC12876872; doi:10.1038/s43856-025-01328-1)
Supplement: Supplementary file 14 — Supplementary Data 12 [file 43856_2025_1328_MOESM14_ESM.xlsx]

## Sheet: Supplementary Data 12
Supplementary Data 12: Label Efficiency Results-Multi-Label RadChest using 10% fine-tuning data
Class Label	Model	Mean AUROC	95% CI (Lower)	95% CI (Upper)	P-value (TANGERINE vs. others, Bonferroni-corrected t-test)
Macro-Averaged AUC:	TANGERINE	0.6872	0.6759	0.6986	REFERENCE
	CT-Clip	0.5388	0.5231	0.5546	0.000213017
	CT-Foundaiton-Gemini	0.6918	0.6728	0.7109	1
	ViT	0.6078	0.5994	0.6161	0.000216451
	Med3D-ResNet	0.5054	0.4824	0.5284	0.000200531
	CT-Cancer-Foundation-Full	0.5233	0.4911	0.5556	0.00134446
	ResNet	0.5057	0.494	0.5175	4.90615e-05
Lung cancer	TANGERINE	0.5741	0.5364	0.6117	REFERENCE
	CT-Clip	0.7358	0.7157	0.7559	5.11384e-05
	CT-Foundaiton-Gemini	0.5221	0.5034	0.5407	0.0217028
	ViT	0.636	0.5966	0.6755	0.00176111
	Med3D-ResNet	0.4755	0.4429	0.508	0.000287501
	CT-Cancer-Foundation-Full	0.4869	0.4424	0.5313	0.000247513
	ResNet	0.5198	0.4701	0.5695	0.000169509
Calcification	TANGERINE	0.6504	0.6204	0.6805	REFERENCE
	CT-Clip	0.5383	0.4969	0.5797	0.0272132
	CT-Foundaiton-Gemini	0.7013	0.6714	0.7312	0.10421
	ViT	0.5067	0.4884	0.5251	0.00102376
	Med3D-ResNet	0.5123	0.4401	0.5845	0.076436
	CT-Cancer-Foundation-Full	0.4763	0.3968	0.5559	0.0115842
	ResNet	0.482	0.3949	0.5691	0.0293507
Cardiomegaly:	TANGERINE	0.8454	0.8235	0.8672	REFERENCE
	CT-Clip	0.5702	0.469	0.6715	0.0193247
	CT-Foundaiton-Gemini	0.7988	0.7808	0.8167	0.0572685
	ViT	0.7948	0.7467	0.8429	0.0557759
	Med3D-ResNet	0.5171	0.3922	0.642	0.0170643
	CT-Cancer-Foundation-Full	0.5792	0.4101	0.7483	0.0990561
	ResNet	0.5025	0.4789	0.526	0.000102804
Pericardial effusion	TANGERINE	0.655	0.6343	0.6757	REFERENCE
	CT-Clip	0.5317	0.5121	0.5513	0.000306226
	CT-Foundaiton-Gemini	0.6461	0.6049	0.6874	1
	ViT	0.6198	0.5708	0.6689	0.680885
	Med3D-ResNet	0.4539	0.3874	0.5204	0.00262055
	CT-Cancer-Foundation-Full	0.5431	0.4519	0.6343	0.234686
	ResNet	0.531	0.4855	0.5766	0.0138551
Hiatal hernia:	TANGERINE	0.6224	0.5896	0.6551	REFERENCE
	CT-Clip	0.5511	0.5208	0.5813	0.101039
	CT-Foundaiton-Gemini	0.6493	0.627	0.6717	0.963246
	ViT	0.5733	0.5471	0.5996	0.126948
	Med3D-ResNet	0.507	0.4381	0.5758	0.0418165
	CT-Cancer-Foundation-Full	0.4996	0.4741	0.5251	0.00013942
	ResNet	0.5314	0.4862	0.5766	0.0451418
Lymphadenopathy:	TANGERINE	0.6793	0.6642	0.6944	REFERENCE
	CT-Clip	0.5537	0.538	0.5693	0.000196225
	CT-Foundaiton-Gemini	0.6858	0.6478	0.7239	1
	ViT	0.6759	0.6639	0.6879	1
	Med3D-ResNet	0.511	0.476	0.546	0.00265761
	CT-Cancer-Foundation-Full	0.5296	0.4328	0.6263	0.0879897
	ResNet	0.4724	0.4483	0.4965	9.39754e-05
Emphysema	TANGERINE	0.7351	0.6942	0.7759	REFERENCE
	CT-Clip	0.55	0.5363	0.5638	0.0019826
	CT-Foundaiton-Gemini	0.8206	0.7784	0.8628	0.0404548
	ViT	0.5997	0.5869	0.6124	0.00582908
	Med3D-ResNet	0.4884	0.4284	0.5484	0.00112539
	CT-Cancer-Foundation-Full	0.5278	0.441	0.6146	0.0221739
	ResNet	0.5326	0.4727	0.5926	0.00282948
Atelectasis:	TANGERINE	0.6742	0.6513	0.6971	REFERENCE
	CT-Clip	0.5132	0.5004	0.5259	0.000285086
	CT-Foundaiton-Gemini	0.6342	0.5793	0.6891	0.460841
	ViT	0.6232	0.6069	0.6394	0.0327631
	Med3D-ResNet	0.5338	0.4469	0.6207	0.0488229
	CT-Cancer-Foundation-Full	0.5308	0.465	0.5967	0.0302985
	ResNet	0.5267	0.4807	0.5727	0.00746716
Lung nodule	TANGERINE	0.6578	0.6428	0.6729	REFERENCE
	CT-Clip	0.5152	0.4892	0.5413	0.00232856
	CT-Foundaiton-Gemini	0.6187	0.536	0.7013	1
	ViT	0.6036	0.5814	0.6258	0.00881373
	Med3D-ResNet	0.5117	0.463	0.5604	0.0063123
	CT-Cancer-Foundation-Full	0.5259	0.4284	0.6233	0.131262
	ResNet	0.5192	0.4833	0.5551	0.00225627
Lung opacity:	TANGERINE	0.5816	0.5636	0.5997	REFERENCE
	CT-Clip	0.5163	0.5064	0.5262	0.0075124
	CT-Foundaiton-Gemini	0.6052	0.5786	0.6319	0.748506
	ViT	0.5459	0.5399	0.5518	0.0652138
	Med3D-ResNet	0.4891	0.4573	0.5209	0.00668586
	CT-Cancer-Foundation-Full	0.4918	0.4424	0.5411	0.0175645
	ResNet	0.5047	0.5005	0.5089	0.0010339
Pulmonary fibrotic sequela	TANGERINE	0.6357	0.5926	0.6788	REFERENCE
	CT-Clip	0.5231	0.4951	0.551	0.0222354
	CT-Foundaiton-Gemini	0.6409	0.6155	0.6663	1
	ViT	0.5204	0.4811	0.5596	0.0209316
	Med3D-ResNet	0.4782	0.463	0.4933	0.00653942
	CT-Cancer-Foundation-Full	0.5	0.4738	0.5261	0.00182392
	ResNet	0.4784	0.4175	0.5393	0.0153703
Pleural effusion	TANGERINE	0.7405	0.7315	0.7495	REFERENCE
	CT-Clip	0.9159	0.903	0.9288	1.2665e-05
	CT-Foundaiton-Gemini	0.602	0.5875	0.6166	0.0607235
	ViT	0.8645	0.8373	0.8916	4.61614e-05
	Med3D-ResNet	0.5655	0.4697	0.6612	0.0026237
	CT-Cancer-Foundation-Full	0.6221	0.5681	0.6761	0.00151309
	ResNet	0.4707	0.3843	0.5572	0.00104874
Peribronchial thickening	TANGERINE	0.4931	0.4426	0.5436	REFERENCE
	CT-Clip	0.5816	0.5435	0.6198	0.0541092
	CT-Foundaiton-Gemini	0.5047	0.4647	0.5448	1
	ViT	0.5675	0.5442	0.5908	0.195456
	Med3D-ResNet	0.5363	0.5291	0.5435	0.120738
	CT-Cancer-Foundation-Full	0.4784	0.4381	0.5187	0.0535539
	ResNet	0.519	0.5072	0.5309	0.147584
Consolidation	TANGERINE	0.6129	0.6031	0.6227	REFERENCE
	CT-Clip	0.7034	0.6835	0.7233	0.00109864
	CT-Foundaiton-Gemini	0.5628	0.5444	0.5812	1
	ViT	0.7138	0.6926	0.735	0.00327077
	Med3D-ResNet	0.5258	0.4915	0.5602	0.000661234
	CT-Cancer-Foundation-Full	0.5668	0.5568	0.5767	0.000402333
	ResNet	0.4955	0.4294	0.5617	0.0120878
Bronchiectasis	TANGERINE	0.566	0.5379	0.594	REFERENCE
	CT-Clip	0.6487	0.5823	0.7151	0.0684242
	CT-Foundaiton-Gemini	0.5401	0.5082	0.5721	1
	ViT	0.681	0.6482	0.7139	0.127675
	Med3D-ResNet	0.5	0.4767	0.5234	0.00621798
	CT-Cancer-Foundation-Full	0.4982	0.4274	0.569	0.0428473
	ResNet	0.5005	0.4544	0.5465	0.0445804
Interlobular septal thickening	TANGERINE	0.7181	0.7057	0.7305	REFERENCE
	CT-Clip	0.7478	0.7195	0.776	1.44156e-05
	CT-Foundaiton-Gemini	0.5528	0.5289	0.5767	0.0431081
	ViT	0.794	0.762	0.8259	0.558364
	Med3D-ResNet	0.4693	0.4229	0.5156	0.00025391
	CT-Cancer-Foundation-Full	0.5584	0.4478	0.6691	0.103075
	ResNet	0.5079	0.4584	0.5575	0.0020023
Medical material:	TANGERINE	0.6129	0.5826	0.6431	REFERENCE
	CT-Clip	0.5133	0.4987	0.5279	0.00197778
	CT-Foundaiton-Gemini	0.7031	0.6604	0.7458	0.00873876
	ViT	0.5648	0.5447	0.5849	0.224988
	Med3D-ResNet	0.5161	0.4486	0.5837	0.273626
	CT-Cancer-Foundation-Full	0.4813	0.4372	0.5255	0.0036932
	ResNet	0.5034	0.4459	0.561	0.101399
