# Supplementary material for: A computationally frugal, open-source chest CT foundation model for thoracic disease detection in lung cancer screening programmes
Source: Commun Med (Lond). 2026 Feb 4;6:83. doi: 10.1038/s43856-025-01328-1 (PMC12876872; doi:10.1038/s43856-025-01328-1)
Supplement: Supplementary file 15 — Supplementary Data 13 [file 43856_2025_1328_MOESM15_ESM.xlsx]

## Sheet: Supplementary Data 13
Supplementary Data 13: Label Efficiency Results-Multi-Label CTRate using 10% fine-tuning data
Class Label	Model	Mean AUROC	95% CI (Lower)	95% CI (Upper)	P-value (TANGERINE vs. others, Bonferroni-corrected t-test)
Macro-Averaged AUC:	TANGERINE	0.8143	0.8071	0.8216	REFERENCE
	CT-Clip	0.7328	0.7279	0.7378	3.38348e-06
	CT-Foundaiton-Gemini	0.8093	0.8072	0.8115	0.597145
	ViT	0.7263	0.7225	0.73	5.0247e-05
	Med3D-ResNet	0.6296	0.5776	0.6816	0.00296731
	CT-Cancer-Foundation-Full	0.486	0.4661	0.5059	1.33255e-05
	ResNet	0.5867	0.5596	0.6138	0.000268356
Arterial wall calcification:	TANGERINE	0.9094	0.9049	0.914	REFERENCE
	CT-Clip	0.8494	0.8405	0.8582	4.59472e-05
	CT-Foundaiton-Gemini	0.9226	0.9211	0.924	0.0142412
	ViT	0.8093	0.7992	0.8193	6.7186e-05
	Med3D-ResNet	0.6534	0.5319	0.7749	0.0228978
	CT-Cancer-Foundation-Full	0.5323	0.478	0.5866	0.000237765
	ResNet	0.4179	0.2507	0.5851	0.00808254
Cardiomegaly	TANGERINE	0.9431	0.9392	0.9469	REFERENCE
	CT-Clip	0.9118	0.9019	0.9216	0.011272
	CT-Foundaiton-Gemini	0.9292	0.9235	0.9349	0.0680406
	ViT	0.9169	0.9125	0.9212	0.00112326
	Med3D-ResNet	0.7675	0.6429	0.8922	0.102108
	CT-Cancer-Foundation-Full	0.5463	0.3902	0.7023	0.0137351
	ResNet	0.7553	0.7083	0.8023	0.00298904
Pericardial effusion:	TANGERINE	0.8231	0.8145	0.8317	REFERENCE
	CT-Clip	0.7877	0.7742	0.8013	0.0230771
	CT-Foundaiton-Gemini	0.7911	0.7855	0.7967	0.000420458
	ViT	0.7688	0.755	0.7827	0.00145181
	Med3D-ResNet	0.6893	0.6615	0.717	0.000485138
	CT-Cancer-Foundation-Full	0.529	0.5046	0.5535	8.92688e-05
	ResNet	0.6505	0.5689	0.7321	0.01777
Coronary artery wall calcification:	TANGERINE	0.8987	0.8947	0.9028	REFERENCE
	CT-Clip	0.8338	0.8246	0.8429	0.000288334
	CT-Foundaiton-Gemini	0.9367	0.9352	0.9382	5.39125e-05
	ViT	0.7907	0.7839	0.7976	5.06419e-05
	Med3D-ResNet	0.6885	0.5989	0.7782	0.0165082
	CT-Cancer-Foundation-Full	0.5286	0.4829	0.5742	0.000108438
	ResNet	0.497	0.3842	0.6099	0.00364703
Hiatal hernia:	TANGERINE	0.7394	0.7331	0.7457	REFERENCE
	CT-Clip	0.6911	0.6782	0.704	0.00332629
	CT-Foundaiton-Gemini	0.7539	0.7471	0.7607	0.102306
	ViT	0.6913	0.6693	0.7132	0.0199613
	Med3D-ResNet	0.5423	0.4305	0.6542	0.049065
	CT-Cancer-Foundation-Full	0.5958	0.5695	0.6222	0.00101768
	ResNet	0.5298	0.4666	0.5929	0.00448364
Lymphadenopathy:	TANGERINE	0.7399	0.7301	0.7498	REFERENCE
	CT-Clip	0.6924	0.6889	0.6958	0.00198347
	CT-Foundaiton-Gemini	0.743	0.7371	0.7489	1
	ViT	0.6723	0.6656	0.6791	0.00180812
	Med3D-ResNet	0.6042	0.5531	0.6552	0.00959856
	CT-Cancer-Foundation-Full	0.4336	0.378	0.4891	0.000451894
	ResNet	0.6115	0.5943	0.6287	0.000421707
Emphysema:	TANGERINE	0.772	0.768	0.7759	REFERENCE
	CT-Clip	0.7043	0.6918	0.7169	0.00136404
	CT-Foundaiton-Gemini	0.7599	0.7505	0.7693	0.107843
	ViT	0.6779	0.6691	0.6867	2.10937e-05
	Med3D-ResNet	0.5275	0.3993	0.6556	0.0394644
	CT-Cancer-Foundation-Full	0.5396	0.5084	0.5708	0.000184328
	ResNet	0.5088	0.4628	0.5549	0.000624594
Atelectasis:	TANGERINE	0.7502	0.7402	0.7601	REFERENCE
	CT-Clip	0.68	0.6698	0.6902	0.000445458
	CT-Foundaiton-Gemini	0.7321	0.7222	0.742	0.183456
	ViT	0.6788	0.6694	0.6883	0.0013178
	Med3D-ResNet	0.6021	0.5738	0.6305	0.000604098
	CT-Cancer-Foundation-Full	0.5667	0.5021	0.6313	0.00546861
	ResNet	0.5848	0.5098	0.6597	0.0197952
Lung nodule:	TANGERINE	0.6768	0.659	0.6946	REFERENCE
	CT-Clip	0.5695	0.5585	0.5805	7.26819e-05
	CT-Foundaiton-Gemini	0.6376	0.6204	0.6549	0.0297895
	ViT	0.5814	0.5716	0.5912	0.00160795
	Med3D-ResNet	0.5323	0.4771	0.5875	0.0138737
	CT-Cancer-Foundation-Full	0.5066	0.416	0.5973	0.0373574
	ResNet	0.5171	0.4983	0.5359	5.71649e-07
Lung opacity:	TANGERINE	0.8074	0.7885	0.8263	REFERENCE
	CT-Clip	0.6271	0.6141	0.64	0.000228412
	CT-Foundaiton-Gemini	0.822	0.8169	0.8271	0.433022
	ViT	0.6292	0.6221	0.6362	8.38651e-05
	Med3D-ResNet	0.6068	0.5705	0.643	0.00189187
	CT-Cancer-Foundation-Full	0.3374	0.2123	0.4625	0.0028341
	ResNet	0.5781	0.5711	0.5851	2.4678e-05
Pulmonary fibrotic sequela:	TANGERINE	0.691	0.6722	0.7099	REFERENCE
	CT-Clip	0.6217	0.6049	0.6384	0.000545482
	CT-Foundaiton-Gemini	0.6849	0.6768	0.693	1
	ViT	0.6041	0.5887	0.6196	0.00188623
	Med3D-ResNet	0.4813	0.3875	0.5751	0.0303711
	CT-Cancer-Foundation-Full	0.527	0.4793	0.5747	0.00576107
	ResNet	0.5049	0.4848	0.525	0.000586816
Pleural effusion:	TANGERINE	0.9597	0.9562	0.9633	REFERENCE
	CT-Clip	0.891	0.8774	0.9045	0.000671069
	CT-Foundaiton-Gemini	0.9415	0.9382	0.9448	0.00566649
	ViT	0.911	0.9067	0.9153	0.000219365
	Med3D-ResNet	0.81	0.775	0.845	0.00193212
	CT-Cancer-Foundation-Full	0.3945	0.2453	0.5437	0.00275489
	ResNet	0.7852	0.6989	0.8714	0.0274692
Mosaic attenuation pattern:	TANGERINE	0.8538	0.8457	0.8619	REFERENCE
	CT-Clip	0.799	0.7843	0.8138	0.00958326
	CT-Foundaiton-Gemini	0.824	0.8188	0.8292	0.00284591
	ViT	0.8284	0.8118	0.8449	0.0148911
	Med3D-ResNet	0.681	0.5191	0.8429	0.268159
	CT-Cancer-Foundation-Full	0.5662	0.5008	0.6317	0.00220595
	ResNet	0.755	0.7317	0.7783	0.00522048
Peribronchial thickening:	TANGERINE	0.7714	0.7356	0.8072	REFERENCE
	CT-Clip	0.6866	0.6761	0.6972	0.0348117
	CT-Foundaiton-Gemini	0.7398	0.7343	0.7453	0.393369
	ViT	0.6788	0.6597	0.6979	0.0298283
	Med3D-ResNet	0.542	0.43	0.654	0.0543295
	CT-Cancer-Foundation-Full	0.5517	0.4978	0.6056	0.00466764
	ResNet	0.4749	0.4484	0.5013	0.000924101
Consolidation:	TANGERINE	0.8984	0.889	0.9078	REFERENCE
	CT-Clip	0.6944	0.6884	0.7004	9.01902e-06
	CT-Foundaiton-Gemini	0.8706	0.8619	0.8793	0.0106168
	ViT	0.7017	0.6882	0.7151	1.19313e-05
	Med3D-ResNet	0.6602	0.6269	0.6935	0.000109568
	CT-Cancer-Foundation-Full	0.2708	0.1092	0.4324	0.0027002
	ResNet	0.6389	0.5853	0.6925	0.000656985
Bronchiectasis:	TANGERINE	0.7442	0.7292	0.7592	REFERENCE
	CT-Clip	0.6308	0.611	0.6506	0.00104974
	CT-Foundaiton-Gemini	0.7014	0.6911	0.7117	0.0404346
	ViT	0.6229	0.5996	0.6462	0.00511965
	Med3D-ResNet	0.5166	0.3732	0.6599	0.0736778
	CT-Cancer-Foundation-Full	0.521	0.4217	0.6203	0.015266
	ResNet	0.5306	0.4895	0.5717	0.00112629
Interlobular septal thickening:	TANGERINE	0.8454	0.8222	0.8687	REFERENCE
	CT-Clip	0.7562	0.7484	0.764	0.00178278
	CT-Foundaiton-Gemini	0.8665	0.8647	0.8683	0.456999
	ViT	0.7554	0.7494	0.7614	0.0017634
	Med3D-ResNet	0.7087	0.6785	0.739	0.0042074
	CT-Cancer-Foundation-Full	0.325	0.1388	0.5112	0.0089835
	ResNet	0.7014	0.64	0.7628	0.025405
Medical material:	TANGERINE	0.834	0.8174	0.8507	REFERENCE
	CT-Clip	0.7645	0.7532	0.7758	0.00103702
	CT-Foundaiton-Gemini	0.9107	0.9038	0.9176	0.000264567
	ViT	0.754	0.7413	0.7666	0.000255186
	Med3D-ResNet	0.7198	0.6745	0.7651	0.00322064
	CT-Cancer-Foundation-Full	0.4757	0.4307	0.5206	0.000100887
	ResNet	0.5187	0.4338	0.6037	0.0055107
