# Supplementary material for: A computationally frugal, open-source chest CT foundation model for thoracic disease detection in lung cancer screening programmes
Source: Commun Med (Lond). 2026 Feb 4;6:83. doi: 10.1038/s43856-025-01328-1 (PMC12876872; doi:10.1038/s43856-025-01328-1)
Supplement: Supplementary file 16 — Supplementary Data 14 [file 43856_2025_1328_MOESM16_ESM.xlsx]

## Sheet: Supplementary Data 14
Supplementary Data 14: Comparing label-efficiency - Binary Classification - TANGERINE (40% fine-tune data) vs comparison models (100% fine-tune data)
Task Label	Model	Mean AUROC	95% CI (Lower)	95% CI (Upper)	P-value (TANGERINE vs. others, Bonferroni-corrected t-test)
Cancer - Summit	TANGERINE	0.8373	0.802	0.8727	REFERENCE
	CT-Clip	0.5423	0.4977	0.5868	0.00125773
	ViT	0.5252	0.5086	0.5419	0.000153019
	Med3D-ResNet	0.5468	0.4948	0.5988	0.000405468
	CT-Cancer-Foundation-Patch	0.7545	0.7	0.8089	0.133216
	ResNet	0.5505	0.5173	0.5836	0.000361607
ILA - SUMMIT	TANGERINE	0.9384	0.931	0.9457	REFERENCE
	CT-Clip	0.5421	0.5311	0.5531	8.94843e-07
	ViT	0.6212	0.615	0.6274	5.76576e-07
	Med3D-ResNet	0.6132	0.5726	0.6538	0.000124534
	CT-Cancer-Foundation-Full	0.636	0.5918	0.6802	0.000236001
	ResNet	0.6415	0.5984	0.6847	0.000321688
Bronchiectasis - Summit	TANGERINE	0.744	0.7069	0.7811	REFERENCE
	CT-Clip	0.5155	0.4705	0.5605	0.00165641
	ViT	0.4787	0.464	0.4935	0.000398134
	Med3D-ResNet	0.5212	0.4621	0.5803	0.00391043
	CT-Cancer-Foundation-Full	0.5766	0.5368	0.6164	0.0173759
	ResNet	0.5124	0.4542	0.5705	0.00557106
Nodule - Summit	TANGERINE	0.5683	0.5519	0.5846	REFERENCE
	CT-Clip	0.5515	0.517	0.586	1
	ViT	0.5392	0.5209	0.5575	0.365681
	Med3D-ResNet	0.5123	0.4591	0.5655	0.125033
	CT-Cancer-Foundation-Full	0.5367	0.5012	0.5722	0.797732
	ResNet	0.5341	0.5151	0.5531	0.0327422
Cancer - NLST-ACRIN	TANGERINE	0.8719	0.8293	0.9146	REFERENCE
	CT-Clip	0.5969	0.5507	0.6431	0.0002776
	CT-Foundaiton-Gemini	0.6345	0.599	0.6699	0.00186517
	ViT	0.5344	0.5344	0.5344	0.000152411
	Med3D-ResNet	0.5307	0.4881	0.5733	0.00115663
	CT-Cancer-Foundation-Patch	0.844	0.8093	0.8787	1
	ResNet	0.5667	0.539	0.5945	0.000443044
Cancer - Duke	TANGERINE	0.6308	0.5366	0.725	REFERENCE
	CT-Clip	0.4986	0.4566	0.5405	0.102502
	CT-Foundaiton-Gemini	0.6086	0.5911	0.626	1
	ViT	0.6107	0.5898	0.6316	1
	Med3D-ResNet	0.5318	0.4833	0.5804	0.610587
	CT-Cancer-Foundation-Patch	0.6612	0.6254	0.6969	1
	ResNet	0.4638	0.4171	0.5104	0.0780488
Calcification - COCA	TANGERINE	0.7446	0.7274	0.7619	REFERENCE
	CT-Clip	0.6016	0.5939	0.6093	2.97383e-05
	CT-Foundaiton-Gemini	0.8001	0.7703	0.8299	0.0927926
	ViT	0.5941	0.5344	0.6538	0.0314318
	Med3D-ResNet	0.5259	0.444	0.6078	0.0112335
	CT-Cancer-Foundation-Full	0.6138	0.5861	0.6414	0.00339002
	ResNet	0.5301	0.4681	0.592	0.00554285
