# Supplementary material for: A computationally frugal, open-source chest CT foundation model for thoracic disease detection in lung cancer screening programmes
Source: Commun Med (Lond). 2026 Feb 4;6:83. doi: 10.1038/s43856-025-01328-1 (PMC12876872; doi:10.1038/s43856-025-01328-1)
Supplement: Supplementary file 17 — Supplementary Data 15 [file 43856_2025_1328_MOESM17_ESM.xlsx]

## Sheet: Supplementary Data 15
Supplementary Data 15: Comparing label-efficiency TANGERINE (10% fine-tune data) vs comparison models (100% fine-tune data)
Task Name	Model	Mean AUROC	95% CI (Lower)	95% CI (Upper)	P-value (TANGERINE vs. others, Bonferroni-corrected t-test)
Cancer - Summit	TANGERINE	0.5906	0.564	0.6173	REFERENCE
	CT-Clip	0.5423	0.4977	0.5868	0.220082
	ViT	0.5252	0.5086	0.5419	0.00184214
	Med3D-ResNet	0.5468	0.4948	0.5988	0.936348
	CT-Cancer-Foundation-Patch	0.7545	0.7	0.8089	0.0128651
	ResNet	0.5505	0.5173	0.5836	0.0955915
ILA - SUMMIT	TANGERINE	0.8673	0.8347	0.8999	REFERENCE
	CT-Clip	0.5421	0.5311	0.5531	7.36224e-05
	ViT	0.6212	0.615	0.6274	9.98764e-05
	Med3D-ResNet	0.6132	0.5726	0.6538	0.000661636
	CT-Cancer-Foundation-Full	0.636	0.5918	0.6802	0.000952077
	ResNet	0.6415	0.5984	0.6847	0.00135527
Bronchiectasis - Summit	TANGERINE	0.6212	0.5647	0.6777	REFERENCE
	CT-Clip	0.5155	0.4705	0.5605	0.0983278
	ViT	0.4787	0.464	0.4935	0.00836076
	Med3D-ResNet	0.5212	0.4621	0.5803	0.206556
	CT-Cancer-Foundation-Full	0.5766	0.5368	0.6164	0.171066
	ResNet	0.5124	0.4542	0.5705	0.136057
Nodule - Summit	TANGERINE	0.5072	0.492	0.5224	REFERENCE
	CT-Clip	0.5515	0.517	0.586	0.253866
	ViT	0.5392	0.5209	0.5575	0.0873119
	Med3D-ResNet	0.5123	0.4591	0.5655	1
	CT-Cancer-Foundation-Full	0.5367	0.5012	0.5722	0.547323
	ResNet	0.5341	0.5151	0.5531	0.0874106
Cancer - NLST-ACRIN	TANGERINE	0.4767	0.4306	0.5227	REFERENCE
	CT-Clip	0.5969	0.5507	0.6431	0.0877356
	CT-Foundaiton-Gemini	0.6345	0.599	0.6699	0.00926286
	ViT	0.5344	0.5344	0.5344	0.151796
	Med3D-ResNet	0.5307	0.4881	0.5733	0.597782
	CT-Cancer-Foundation-Patch	0.844	0.8093	0.8787	0.000400845
	ResNet	0.5667	0.539	0.5945	0.0830072
Cancer - Duke	TANGERINE	0.5449	0.4524	0.6373	REFERENCE
	CT-Clip	0.4986	0.4566	0.5405	1
	CT-Foundaiton-Gemini	0.6086	0.5911	0.626	0.867055
	ViT	0.6107	0.5898	0.6316	0.919995
	Med3D-ResNet	0.5318	0.4833	0.5804	1
	CT-Cancer-Foundation-Patch	0.4638	0.4171	0.5104	0.670833
	ResNet	0.6612	0.6254	0.6969	0.0833892
Calcification - COCA	TANGERINE	0.6682	0.6565	0.6799	REFERENCE
	CT-Clip	0.6016	0.5939	0.6093	6.6017e-05
	CT-Foundaiton-Gemini	0.8001	0.7703	0.8299	0.00363817
	ViT	0.5941	0.5344	0.6538	0.209677
	Med3D-ResNet	0.5259	0.444	0.6078	0.0693072
	CT-Cancer-Foundation-Full	0.6138	0.5861	0.6414	0.047494
	ResNet	0.5301	0.4681	0.592	0.0167584
