# Supplementary material for: A computationally frugal, open-source chest CT foundation model for thoracic disease detection in lung cancer screening programmes
Source: Commun Med (Lond). 2026 Feb 4;6:83. doi: 10.1038/s43856-025-01328-1 (PMC12876872; doi:10.1038/s43856-025-01328-1)
Supplement: Supplementary file 18 — Supplementary Data 16 [file 43856_2025_1328_MOESM18_ESM.xlsx]

## Sheet: Supplementary Data 16
Supplementary Data 16: Comparing label-efficiency RadChest TANGERINE (40% fine-tune data) vs comparison models (100% fine-tune data)
Class Label	Model	Mean AUROC	95% CI (Lower)	95% CI (Upper)	P-value (TANGERINE vs. others, Bonferroni-corrected t-test)
Macro-Averaged AUC:	TANGERINE	0.7199	0.713	0.7267	REFERENCE
	CT-Clip	0.6285	0.6199	0.6371	2.95354e-05
	CT-Foundaiton-Gemini	0.7574	0.7532	0.7617	0.000276782
	ViT	0.6464	0.6243	0.6685	0.00798756
	Med3D-ResNet	0.6153	0.5918	0.6388	0.00181038
	CT-Cancer-Foundation-Full	0.581	0.5512	0.6109	0.00229097
	ResNet	0.6048	0.5868	0.6228	0.000127233
Lung cancer	TANGERINE	0.7899	0.7667	0.8132	REFERENCE
	CT-Clip	0.578	0.5563	0.5998	0.00100425
	CT-Foundaiton-Gemini	0.7642	0.7593	0.7692	0.291778
	ViT	0.6324	0.5835	0.6812	0.0129223
	Med3D-ResNet	0.5462	0.5101	0.5823	0.000815591
	CT-Cancer-Foundation-Full	0.503	0.4458	0.5601	0.00115377
	ResNet	0.5782	0.5371	0.6193	0.00103416
Calcification	TANGERINE	0.6447	0.5881	0.7013	REFERENCE
	CT-Clip	0.573	0.5361	0.6099	0.131458
	CT-Foundaiton-Gemini	0.7891	0.7792	0.7991	0.00775838
	ViT	0.5944	0.5575	0.6312	0.918911
	Med3D-ResNet	0.523	0.4891	0.5569	0.0352124
	CT-Cancer-Foundation-Full	0.4882	0.4209	0.5554	0.0697702
	ResNet	0.6079	0.5666	0.6493	1
Cardiomegaly:	TANGERINE	0.6447	0.5881	0.7013	REFERENCE
	CT-Clip	0.7901	0.7632	0.817	0.00477557
	CT-Foundaiton-Gemini	0.8615	0.8575	0.8654	0.00259298
	ViT	0.8321	0.7802	0.884	0.0266845
	Med3D-ResNet	0.7274	0.648	0.8069	0.369508
	CT-Cancer-Foundation-Full	0.7435	0.6886	0.7984	0.263165
	ResNet	0.522	0.4415	0.6026	0.00404106
Pericardial effusion	TANGERINE	0.6542	0.6274	0.681	REFERENCE
	CT-Clip	0.6412	0.622	0.6604	1
	CT-Foundaiton-Gemini	0.6944	0.6882	0.7006	0.044194
	ViT	0.6581	0.6268	0.6894	1
	Med3D-ResNet	0.641	0.6269	0.655	1
	CT-Cancer-Foundation-Full	0.531	0.4431	0.619	0.185854
	ResNet	0.6072	0.5687	0.6457	0.0850605
Hiatal hernia:	TANGERINE	0.6196	0.6009	0.6383	REFERENCE
	CT-Clip	0.5334	0.521	0.5457	0.000317543
	CT-Foundaiton-Gemini	0.7123	0.6953	0.7293	0.00224442
	ViT	0.5698	0.5301	0.6096	0.219681
	Med3D-ResNet	0.5244	0.5142	0.5347	0.00141643
	CT-Cancer-Foundation-Full	0.5341	0.5114	0.5568	0.0042909
	ResNet	0.5507	0.5259	0.5755	0.0267921
Lymphadenopathy:	TANGERINE	0.7217	0.7067	0.7367	REFERENCE
	CT-Clip	0.6738	0.6483	0.6993	0.0270921
	CT-Foundaiton-Gemini	0.7492	0.7449	0.7535	0.0790281
	ViT	0.6902	0.6763	0.7041	0.107058
	Med3D-ResNet	0.7063	0.6809	0.7318	1
	CT-Cancer-Foundation-Full	0.6453	0.5125	0.7781	1
	ResNet	0.7025	0.6874	0.7176	0.0141528
Emphysema	TANGERINE	0.751	0.6967	0.8054	REFERENCE
	CT-Clip	0.668	0.6525	0.6834	0.0495284
	CT-Foundaiton-Gemini	0.8936	0.8869	0.9003	0.0141556
	ViT	0.6841	0.6392	0.729	0.3635
	Med3D-ResNet	0.5597	0.519	0.6003	0.00920184
	CT-Cancer-Foundation-Full	0.575	0.5171	0.6329	0.0446803
	ResNet	0.6774	0.663	0.6918	0.11462
Atelectasis:	TANGERINE	0.6862	0.6729	0.6995	REFERENCE
	CT-Clip	0.6395	0.6313	0.6476	0.00191436
	CT-Foundaiton-Gemini	0.7006	0.696	0.7053	0.440623
	ViT	0.6319	0.6068	0.6571	0.00725774
	Med3D-ResNet	0.6234	0.5514	0.6954	0.271692
	CT-Cancer-Foundation-Full	0.6067	0.5357	0.6777	0.233024
	ResNet	0.6333	0.5981	0.6685	0.0566633
Lung nodule	TANGERINE	0.6768	0.6555	0.6982	REFERENCE
	CT-Clip	0.6562	0.6377	0.6747	0.43866
	CT-Foundaiton-Gemini	0.6902	0.6825	0.698	1
	ViT	0.6404	0.6279	0.6528	0.195673
	Med3D-ResNet	0.6529	0.6158	0.6901	1
	CT-Cancer-Foundation-Full	0.5763	0.4452	0.7073	0.564095
	ResNet	0.6181	0.5498	0.6864	0.650133
Lung opacity:	TANGERINE	0.6554	0.6424	0.6684	REFERENCE
	CT-Clip	0.5565	0.5418	0.5713	0.00250961
	CT-Foundaiton-Gemini	0.66	0.655	0.6649	1
	ViT	0.5765	0.5669	0.5861	0.00175299
	Med3D-ResNet	0.5477	0.5258	0.5696	0.00204941
	CT-Cancer-Foundation-Full	0.5634	0.5179	0.6088	0.0487163
	ResNet	0.5526	0.5422	0.563	0.000872184
Pulmonary fibrotic sequela	TANGERINE	0.6737	0.6611	0.6863	REFERENCE
	CT-Clip	0.5565	0.5456	0.5673	0.000199883
	CT-Foundaiton-Gemini	0.699	0.6937	0.7043	0.0346285
	ViT	0.5547	0.5321	0.5773	0.00118552
	Med3D-ResNet	0.5329	0.4564	0.6095	0.0365441
	CT-Cancer-Foundation-Full	0.4951	0.4603	0.53	0.000567171
	ResNet	0.5176	0.5047	0.5305	0.000263929
Pleural effusion	TANGERINE	0.9239	0.9192	0.9286	REFERENCE
	CT-Clip	0.8179	0.7991	0.8367	0.000967739
	CT-Foundaiton-Gemini	0.9071	0.9038	0.9103	0.0210974
	ViT	0.7789	0.743	0.8147	0.00242364
	Med3D-ResNet	0.7705	0.6715	0.8696	0.0834115
	CT-Cancer-Foundation-Full	0.7234	0.5856	0.8613	0.0897651
	ResNet	0.7986	0.7545	0.8426	0.00779999
Peribronchial thickening	TANGERINE	0.6215	0.6057	0.6372	REFERENCE
	CT-Clip	0.5538	0.5189	0.5887	0.00673949
	CT-Foundaiton-Gemini	0.6418	0.6312	0.6524	0.0821347
	ViT	0.5702	0.5451	0.5952	0.0477551
	Med3D-ResNet	0.5571	0.5318	0.5823	0.00490589
	CT-Cancer-Foundation-Full	0.5052	0.4781	0.5323	0.00311225
	ResNet	0.5633	0.5465	0.5802	0.0241266
Consolidation	TANGERINE	0.7771	0.762	0.7923	REFERENCE
	CT-Clip	0.6266	0.6078	0.6454	0.00100669
	CT-Foundaiton-Gemini	0.7633	0.7591	0.7674	0.499939
	ViT	0.6654	0.6471	0.6836	0.00235616
	Med3D-ResNet	0.6406	0.6225	0.6588	0.00163548
	CT-Cancer-Foundation-Full	0.606	0.5026	0.7094	0.0764127
	ResNet	0.6474	0.6262	0.6685	0.00236429
Bronchiectasis	TANGERINE	0.7325	0.7024	0.7626	REFERENCE
	CT-Clip	0.5665	0.5422	0.5908	0.00476327
	CT-Foundaiton-Gemini	0.7614	0.7572	0.7655	0.318113
	ViT	0.5948	0.5565	0.6331	0.0127688
	Med3D-ResNet	0.6092	0.5963	0.6221	0.00151306
	CT-Cancer-Foundation-Full	0.5726	0.5317	0.6136	0.0125056
	ResNet	0.5642	0.5471	0.5813	0.000700448
Interlobular septal thickening	TANGERINE	0.803	0.7824	0.8236	REFERENCE
	CT-Clip	0.7033	0.6865	0.7201	0.00173083
	CT-Foundaiton-Gemini	0.8582	0.8533	0.8631	0.0148241
	ViT	0.7468	0.7092	0.7843	0.0593944
	Med3D-ResNet	0.7617	0.7367	0.7866	0.148195
	CT-Cancer-Foundation-Full	0.7017	0.6409	0.7624	0.127251
	ResNet	0.7351	0.708	0.7623	0.00777137
Medical material:	TANGERINE	0.6462	0.6174	0.675	REFERENCE
	CT-Clip	0.5498	0.5393	0.5603	0.00619074
	CT-Foundaiton-Gemini	0.7304	0.6944	0.7664	0.0272533
	ViT	0.5932	0.5708	0.6156	0.0570446
	Med3D-ResNet	0.5359	0.4796	0.5922	0.0424436
	CT-Cancer-Foundation-Full	0.5068	0.4769	0.5368	0.0133113
	ResNet	0.4059	0.3575	0.4543	0.00134139
