# Supplementary material for: A computationally frugal, open-source chest CT foundation model for thoracic disease detection in lung cancer screening programmes
Source: Commun Med (Lond). 2026 Feb 4;6:83. doi: 10.1038/s43856-025-01328-1 (PMC12876872; doi:10.1038/s43856-025-01328-1)
Supplement: Supplementary file 19 — Supplementary Data 17 [file 43856_2025_1328_MOESM19_ESM.xlsx]

## Sheet: Supplementary Data 17
Supplementary Data 17: Comparing label-efficiency - RadChest: TANGERINE (10% fine-tune data) vs comparison models (100% fine-tune data)
Class Label	Model	Mean AUROC	95% CI (Lower)	95% CI (Upper)	P-value (TANGERINE vs. others, Bonferroni-corrected t-test)
Macro-Averaged AUC:	TANGERINE	0.6872	0.6759	0.6986	REFERENCE
	CT-Clip	0.6285	0.6199	0.6371	0.00466912
	CT-Foundaiton-Gemini	0.7574	0.7532	0.7617	0.000442094
	ViT	0.6153	0.5918	0.6388	0.000887402
	Med3D-ResNet	0.581	0.5512	0.6109	0.00807721
	CT-Cancer-Foundation-Full	0.6464	0.6243	0.6685	0.0248686
	ResNet	0.6048	0.5868	0.6228	0.00464531
Lung cancer	TANGERINE	0.7358	0.7157	0.7559	REFERENCE
	CT-Clip	0.578	0.5563	0.5998	8.98244e-07
	CT-Foundaiton-Gemini	0.7642	0.7593	0.7692	0.107794
	ViT	0.5462	0.5101	0.5823	0.00131989
	Med3D-ResNet	0.503	0.4458	0.5601	0.00242148
	CT-Cancer-Foundation-Full	0.6324	0.5835	0.6812	0.0281556
	ResNet	0.5782	0.5371	0.6193	0.00595947
Calcification	TANGERINE	0.6504	0.6204	0.6805	REFERENCE
	CT-Clip	0.573	0.5361	0.6099	0.158047
	CT-Foundaiton-Gemini	0.7891	0.7792	0.7991	0.00158719
	ViT	0.523	0.4891	0.5569	0.0133203
	Med3D-ResNet	0.4882	0.4209	0.5554	0.00397281
	CT-Cancer-Foundation-Full	0.5944	0.5575	0.6312	0.00310055
	ResNet	0.6079	0.5666	0.6493	0.388219
Cardiomegaly:	TANGERINE	0.8454	0.8235	0.8672	REFERENCE
	CT-Clip	0.7901	0.7632	0.817	0.0367383
	CT-Foundaiton-Gemini	0.8615	0.8575	0.8654	0.528571
	ViT	0.7274	0.648	0.8069	0.142018
	Med3D-ResNet	0.7435	0.6886	0.7984	0.0987824
	CT-Cancer-Foundation-Full	0.8321	0.7802	0.884	1
	ResNet	0.522	0.4415	0.6026	0.00328727
Pericardial effusion	TANGERINE	0.655	0.6343	0.6757	REFERENCE
	CT-Clip	0.6412	0.622	0.6604	1
	CT-Foundaiton-Gemini	0.6944	0.6882	0.7006	0.0215425
	ViT	0.641	0.6269	0.655	1
	Med3D-ResNet	0.531	0.4431	0.619	0.178386
	CT-Cancer-Foundation-Full	0.6581	0.6268	0.6894	1
	ResNet	0.6072	0.5687	0.6457	0.112454
Hiatal hernia:	TANGERINE	0.6224	0.5896	0.6551	REFERENCE
	CT-Clip	0.5334	0.521	0.5457	0.00867024
	CT-Foundaiton-Gemini	0.7123	0.6953	0.7293	0.0405683
	ViT	0.5244	0.5142	0.5347	0.0143296
	Med3D-ResNet	0.5341	0.5114	0.5568	0.0170041
	CT-Cancer-Foundation-Full	0.5698	0.5301	0.6096	0.0646428
	ResNet	0.5507	0.5259	0.5755	0.0227124
Lymphadenopathy:	TANGERINE	0.6793	0.6642	0.6944	REFERENCE
	CT-Clip	0.6738	0.6483	0.6993	1
	CT-Foundaiton-Gemini	0.7492	0.7449	0.7535	0.0017376
	ViT	0.7063	0.6809	0.7318	0.637115
	Med3D-ResNet	0.6453	0.5125	0.7781	1
	CT-Cancer-Foundation-Full	0.6902	0.6763	0.7041	1
	ResNet	0.7025	0.6874	0.7176	0.447818
Emphysema	TANGERINE	0.7351	0.6942	0.7759	REFERENCE
	CT-Clip	0.668	0.6525	0.6834	0.141449
	CT-Foundaiton-Gemini	0.8936	0.8869	0.9003	0.00227671
	ViT	0.5597	0.519	0.6003	0.000676491
	Med3D-ResNet	0.575	0.5171	0.6329	0.032186
	CT-Cancer-Foundation-Full	0.6841	0.6392	0.729	0.0595927
	ResNet	0.6774	0.663	0.6918	0.0339546
Atelectasis:	TANGERINE	0.6742	0.6513	0.6971	REFERENCE
	CT-Clip	0.6395	0.6313	0.6476	0.0419637
	CT-Foundaiton-Gemini	0.7006	0.696	0.7053	0.266846
	ViT	0.6234	0.5514	0.6954	0.389417
	Med3D-ResNet	0.6067	0.5357	0.6777	0.436645
	CT-Cancer-Foundation-Full	0.6319	0.6068	0.6571	0.0339624
	ResNet	0.6333	0.5981	0.6685	0.0720022
Lung nodule	TANGERINE	0.6578	0.6428	0.6729	REFERENCE
	CT-Clip	0.6562	0.6377	0.6747	1
	CT-Foundaiton-Gemini	0.6902	0.6825	0.698	0.00211171
	ViT	0.6529	0.6158	0.6901	1
	Med3D-ResNet	0.5763	0.4452	0.7073	1
	CT-Cancer-Foundation-Full	0.6404	0.6279	0.6528	0.00930164
	ResNet	0.6181	0.5498	0.6864	1
Lung opacity:	TANGERINE	0.5816	0.5636	0.5997	REFERENCE
	CT-Clip	0.5565	0.5418	0.5713	0.119992
	CT-Foundaiton-Gemini	0.66	0.655	0.6649	0.00123778
	ViT	0.5477	0.5258	0.5696	0.159446
	Med3D-ResNet	0.5634	0.5179	0.6088	1
	CT-Cancer-Foundation-Full	0.5765	0.5669	0.5861	1
	ResNet	0.5526	0.5422	0.563	0.0422857
Pulmonary fibrotic sequela	TANGERINE	0.6357	0.5926	0.6788	REFERENCE
	CT-Clip	0.5565	0.5456	0.5673	0.068119
	CT-Foundaiton-Gemini	0.699	0.6937	0.7043	0.104242
	ViT	0.5329	0.4564	0.6095	0.0108502
	Med3D-ResNet	0.4951	0.4603	0.53	0.000193802
	CT-Cancer-Foundation-Full	0.5547	0.5321	0.5773	0.0370926
	ResNet	0.5176	0.5047	0.5305	0.0197103
Pleural effusion	TANGERINE	0.9159	0.903	0.9288	REFERENCE
	CT-Clip	0.8179	0.7991	0.8367	0.000193654
	CT-Foundaiton-Gemini	0.9071	0.9038	0.9103	0.656497
	ViT	0.7705	0.6715	0.8696	0.108089
	Med3D-ResNet	0.7234	0.5856	0.8613	0.110233
	CT-Cancer-Foundation-Full	0.7789	0.743	0.8147	0.00483757
	ResNet	0.7986	0.7545	0.8426	0.00681785
Peribronchial thickening	TANGERINE	0.5816	0.5435	0.6198	REFERENCE
	CT-Clip	0.5538	0.5189	0.5887	1
	CT-Foundaiton-Gemini	0.6418	0.6312	0.6524	0.0834025
	ViT	0.5571	0.5318	0.5823	1
	Med3D-ResNet	0.5052	0.4781	0.5323	0.00227975
	CT-Cancer-Foundation-Full	0.5702	0.5451	0.5952	1
	ResNet	0.5633	0.5465	0.5802	1
Consolidation	TANGERINE	0.7034	0.6835	0.7233	REFERENCE
	CT-Clip	0.6266	0.6078	0.6454	0.0126847
	CT-Foundaiton-Gemini	0.7633	0.7591	0.7674	0.00389082
	ViT	0.6406	0.6225	0.6588	0.0338753
	Med3D-ResNet	0.606	0.5026	0.7094	0.441251
	CT-Cancer-Foundation-Full	0.6654	0.6471	0.6836	0.275406
	ResNet	0.6474	0.6262	0.6685	0.0395137
Bronchiectasis	TANGERINE	0.6487	0.5823	0.7151	REFERENCE
	CT-Clip	0.5665	0.5422	0.5908	0.255258
	CT-Foundaiton-Gemini	0.7614	0.7572	0.7655	0.0659036
	ViT	0.6092	0.5963	0.6221	1
	Med3D-ResNet	0.5726	0.5317	0.6136	0.497128
	CT-Cancer-Foundation-Full	0.5948	0.5565	0.6331	0.438085
	ResNet	0.5642	0.5471	0.5813	0.248998
Interlobular septal thickening	TANGERINE	0.7478	0.7195	0.776	REFERENCE
	CT-Clip	0.7033	0.6865	0.7201	0.0514813
	CT-Foundaiton-Gemini	0.8582	0.8533	0.8631	0.0035186
	ViT	0.7617	0.7367	0.7866	1
	Med3D-ResNet	0.7017	0.6409	0.7624	0.984888
	CT-Cancer-Foundation-Full	0.7468	0.7092	0.7843	1
	ResNet	0.7351	0.708	0.7623	1
Medical material:	TANGERINE	0.6129	0.5826	0.6431	REFERENCE
	CT-Clip	0.5498	0.5393	0.5603	0.00910491
	CT-Foundaiton-Gemini	0.7304	0.6944	0.7664	0.0144222
	ViT	0.5359	0.4796	0.5922	0.297329
	Med3D-ResNet	0.5068	0.4769	0.5368	0.00370936
	CT-Cancer-Foundation-Full	0.5932	0.5708	0.6156	0.459565
	ResNet	0.4059	0.3575	0.4543	0.0053486
