# Supplementary material for: A computationally frugal, open-source chest CT foundation model for thoracic disease detection in lung cancer screening programmes
Source: Commun Med (Lond). 2026 Feb 4;6:83. doi: 10.1038/s43856-025-01328-1 (PMC12876872; doi:10.1038/s43856-025-01328-1)
Supplement: Supplementary file 20 — Supplementary Data 18 [file 43856_2025_1328_MOESM20_ESM.xlsx]

## Sheet: Supplementary Data 18
Supplementary Data 18: Comparing label-efficiency - CTRate: TANGERINE (40% fine-tune data) vs comparison models (100% fine-tune data)
Class Label	Model	Mean AUROC	95% CI (Lower)	95% CI (Upper)	P-value (TANGERINE vs. others, Bonferroni-corrected t-test)
Macro-Averaged AUC:	TANGERINE	0.8418	0.8362	0.8474	REFERENCE
	CT-Clip	0.763	0.7584	0.7677	5.41016e-05
	CT-Foundaiton-Gemini	0.827	0.8263	0.8276	0.00774921
	ViT	0.7974	0.7901	0.8047	0.000755756
	Med3D-ResNet	0.6184	0.5671	0.6698	0.0012779
	CT-Cancer-Foundation-Full	0.4892	0.4518	0.5265	6.36364e-05
	ResNet	0.604	0.5567	0.6513	0.000612606
Arterial wall calcification:	TANGERINE	0.9241	0.9216	0.9266	REFERENCE
	CT-Clip	0.8696	0.8677	0.8715	7.45772e-07
	CT-Foundaiton-Gemini	0.93	0.929	0.9309	0.0180166
	ViT	0.8924	0.8889	0.8958	0.00044922
	Med3D-ResNet	0.6167	0.4918	0.7416	0.0139208
	CT-Cancer-Foundation-Full	0.593	0.4402	0.7458	0.023992
	ResNet	0.5485	0.4496	0.6474	0.00260523
Cardiomegaly	TANGERINE	0.953	0.9514	0.9545	REFERENCE
	CT-Clip	0.9172	0.9076	0.9268	0.00365653
	CT-Foundaiton-Gemini	0.9418	0.9399	0.9438	0.00169943
	ViT	0.9453	0.9414	0.9492	0.00906231
	Med3D-ResNet	0.7413	0.6245	0.8581	0.0446194
	CT-Cancer-Foundation-Full	0.6644	0.5087	0.82	0.0413505
	ResNet	0.7276	0.6457	0.8095	0.0099954
Pericardial effusion:	TANGERINE	0.8572	0.8413	0.8731	REFERENCE
	CT-Clip	0.8028	0.786	0.8196	0.0336191
	CT-Foundaiton-Gemini	0.8107	0.8102	0.8113	0.0070352
	ViT	0.8233	0.8177	0.8289	0.0206124
	Med3D-ResNet	0.6653	0.5719	0.7587	0.0353063
	CT-Cancer-Foundation-Full	0.48	0.4045	0.5555	0.00145072
	ResNet	0.6663	0.5844	0.7482	0.0113089
Coronary artery wall calcification:	TANGERINE	0.9111	0.9072	0.9149	REFERENCE
	CT-Clip	0.8571	0.854	0.8603	7.45016e-06
	CT-Foundaiton-Gemini	0.9439	0.9432	0.9446	0.000149411
	ViT	0.8763	0.871	0.8816	0.00166014
	Med3D-ResNet	0.6183	0.4818	0.7548	0.0227213
	CT-Cancer-Foundation-Full	0.4957	0.4189	0.5725	0.000566848
	ResNet	0.5697	0.4684	0.6709	0.00386894
Hiatal hernia:	TANGERINE	0.7395	0.7272	0.7518	REFERENCE
	CT-Clip	0.7078	0.6972	0.7183	0.0459601
	CT-Foundaiton-Gemini	0.7672	0.7626	0.7718	0.0101747
	ViT	0.7457	0.7373	0.7542	1
	Med3D-ResNet	0.5742	0.4664	0.682	0.0697944
	CT-Cancer-Foundation-Full	0.595	0.5042	0.6858	0.050443
	ResNet	0.5959	0.5448	0.6469	0.00394491
Lymphadenopathy:	TANGERINE	0.7578	0.7483	0.7673	REFERENCE
	CT-Clip	0.7102	0.7023	0.7182	0.00411238
	CT-Foundaiton-Gemini	0.747	0.7449	0.7491	0.267537
	ViT	0.7388	0.7259	0.7518	0.17596
	Med3D-ResNet	0.5881	0.5349	0.6414	0.00497727
	CT-Cancer-Foundation-Full	0.4349	0.3575	0.5123	0.00243097
	ResNet	0.6213	0.5747	0.6679	0.00562781
Emphysema:	TANGERINE	0.8046	0.7999	0.8094	REFERENCE
	CT-Clip	0.7551	0.747	0.7631	0.00153496
	CT-Foundaiton-Gemini	0.7951	0.7929	0.7972	0.0332037
	ViT	0.786	0.7749	0.797	0.101275
	Med3D-ResNet	0.5398	0.4552	0.6244	0.00471151
	CT-Cancer-Foundation-Full	0.5264	0.4822	0.5705	0.000303309
	ResNet	0.5462	0.4795	0.6129	0.00229547
Atelectasis:	TANGERINE	0.7761	0.7558	0.7963	REFERENCE
	CT-Clip	0.6985	0.6945	0.7024	0.00195139
	CT-Foundaiton-Gemini	0.755	0.7502	0.7598	0.185141
	ViT	0.7263	0.7167	0.7359	0.00516851
	Med3D-ResNet	0.5553	0.501	0.6095	0.000683947
	CT-Cancer-Foundation-Full	0.4982	0.4477	0.5486	0.000495931
	ResNet	0.5617	0.4678	0.6556	0.0101308
Lung nodule:	TANGERINE	0.6944	0.6837	0.705	REFERENCE
	CT-Clip	0.6244	0.6148	0.6341	0.000654742
	CT-Foundaiton-Gemini	0.6648	0.6629	0.6666	0.00645962
	ViT	0.656	0.6396	0.6723	0.0268602
	Med3D-ResNet	0.5585	0.5323	0.5847	0.000771014
	CT-Cancer-Foundation-Full	0.5334	0.4636	0.6031	0.0128586
	ResNet	0.5436	0.511	0.5762	0.00268637
Lung opacity:	TANGERINE	0.8528	0.8506	0.855	REFERENCE
	CT-Clip	0.6821	0.6643	0.7	8.24302e-05
	CT-Foundaiton-Gemini	0.8375	0.8359	0.839	0.00191295
	ViT	0.7503	0.721	0.7796	0.00306118
	Med3D-ResNet	0.5922	0.5355	0.6488	0.00137885
	CT-Cancer-Foundation-Full	0.3564	0.1848	0.528	0.00808719
	ResNet	0.5464	0.5047	0.5881	0.000232387
Pulmonary fibrotic sequela:	TANGERINE	0.7231	0.7166	0.7296	REFERENCE
	CT-Clip	0.635	0.6294	0.6406	2.84167e-05
	CT-Foundaiton-Gemini	0.707	0.7058	0.7082	0.0187143
	ViT	0.6577	0.6459	0.6696	0.00207568
	Med3D-ResNet	0.5026	0.4204	0.5848	0.00889476
	CT-Cancer-Foundation-Full	0.5355	0.4992	0.5717	0.000580262
	ResNet	0.5395	0.533	0.5461	8.69966e-07
Pleural effusion:	TANGERINE	0.9693	0.9676	0.971	REFERENCE
	CT-Clip	0.9357	0.9339	0.9376	>0.0001
	CT-Foundaiton-Gemini	0.9502	0.9486	0.9518	>0.0001
	ViT	0.9413	0.9377	0.945	>0.0001
	Med3D-ResNet	0.7896	0.7258	0.8535	0.00837629
	CT-Cancer-Foundation-Full	0.3463	0.2384	0.4543	0.000552979
	ResNet	0.8152	0.7137	0.9166	0.0813638
Mosaic attenuation pattern:	TANGERINE	0.8824	0.871	0.8937	REFERENCE
	CT-Clip	0.8097	0.7913	0.8281	0.00768975
	CT-Foundaiton-Gemini	0.8408	0.8387	0.8429	0.00372866
	ViT	0.8476	0.8341	0.8611	0.0654301
	Med3D-ResNet	0.6871	0.5898	0.7844	0.0292858
	CT-Cancer-Foundation-Full	0.6426	0.59	0.6953	0.000704156
	ResNet	0.7425	0.6905	0.7946	0.00694114
Peribronchial thickening:	TANGERINE	0.8136	0.8051	0.822	REFERENCE
	CT-Clip	0.7242	0.7137	0.7348	0.000354143
	CT-Foundaiton-Gemini	0.7577	0.7549	0.7605	0.000133893
	ViT	0.7594	0.7523	0.7665	0.00123436
	Med3D-ResNet	0.5504	0.5054	0.5954	0.000505117
	CT-Cancer-Foundation-Full	0.4955	0.4281	0.563	0.000771975
	ResNet	0.5431	0.4925	0.5937	0.000435112
Consolidation:	TANGERINE	0.914	0.907	0.9209	REFERENCE
	CT-Clip	0.7584	0.7511	0.7656	7.2947e-06
	CT-Foundaiton-Gemini	0.8813	0.8793	0.8832	0.00150969
	ViT	0.8256	0.7996	0.8517	0.00557783
	Med3D-ResNet	0.6864	0.6609	0.7119	0.000113117
	CT-Cancer-Foundation-Full	0.2991	0.0963	0.5019	0.00693997
	ResNet	0.6184	0.5931	0.6438	6.70565e-05
Bronchiectasis:	TANGERINE	0.792	0.7848	0.7992	REFERENCE
	CT-Clip	0.6749	0.6515	0.6983	0.000389184
	CT-Foundaiton-Gemini	0.7451	0.7419	0.7484	0.000153294
	ViT	0.7285	0.7161	0.7409	0.00479568
	Med3D-ResNet	0.5374	0.4704	0.6045	0.00313809
	CT-Cancer-Foundation-Full	0.545	0.4702	0.6197	0.00503335
	ResNet	0.5478	0.5093	0.5863	0.000339029
Interlobular septal thickening:	TANGERINE	0.8777	0.8759	0.8795	REFERENCE
	CT-Clip	0.797	0.7886	0.8054	7.82359e-05
	CT-Foundaiton-Gemini	0.8744	0.8724	0.8765	0.0386661
	ViT	0.8442	0.8203	0.8682	0.116254
	Med3D-ResNet	0.6781	0.5684	0.7878	0.0413641
	CT-Cancer-Foundation-Full	0.3232	0.162	0.4844	0.00387056
	ResNet	0.7086	0.6309	0.7863	0.023368
Medical material:	TANGERINE	0.9095	0.8847	0.9344	REFERENCE
	CT-Clip	0.7742	0.7686	0.7799	0.00142392
	CT-Foundaiton-Gemini	0.9358	0.9336	0.938	0.289836
	ViT	0.8094	0.789	0.8298	0.00396243
	Med3D-ResNet	0.6503	0.5852	0.7155	0.00200653
	CT-Cancer-Foundation-Full	0.4404	0.377	0.5038	4.66619e-05
	ResNet	0.4297	0.2829	0.5765	0.0060453
