# Supplementary material for: A computationally frugal, open-source chest CT foundation model for thoracic disease detection in lung cancer screening programmes
Source: Commun Med (Lond). 2026 Feb 4;6:83. doi: 10.1038/s43856-025-01328-1 (PMC12876872; doi:10.1038/s43856-025-01328-1)
Supplement: Supplementary file 21 — Supplementary Data 19 [file 43856_2025_1328_MOESM21_ESM.xlsx]

## Sheet: Supplementary Data 19
Supplementary Data 19: Comparing label-efficiency - CTRate: TANGERINE (10% fine-tune data) vs comparison models (100% fine-tune data)
Class Label	Model	Mean AUROC	95% CI (Lower)	95% CI (Upper)	P-value (TANGERINE vs. others, Bonferroni-corrected t-test)
Macro-Averaged AUC:	TANGERINE	0.8143	0.8071	0.8216	REFERENCE
	CT-Clip	0.763	0.7584	0.7677	0.000553016
	CT-Foundaiton-Gemini	0.827	0.8263	0.8276	0.0652155
	ViT	0.7974	0.7901	0.8047	0.0634902
	Med3D-ResNet	0.6184	0.5671	0.6698	0.00387476
	CT-Cancer-Foundation-Full	0.4892	0.4518	0.5265	0.00014183
	ResNet	0.604	0.5567	0.6513	0.00234763
Arterial wall calcification:	TANGERINE	0.9094	0.9049	0.914	REFERENCE
	CT-Clip	0.8696	0.8677	0.8715	0.000234363
	CT-Foundaiton-Gemini	0.93	0.929	0.9309	0.00258757
	ViT	0.8924	0.8889	0.8958	0.00131167
	Med3D-ResNet	0.6167	0.4918	0.7416	0.0196303
	CT-Cancer-Foundation-Full	0.593	0.4402	0.7458	0.0271187
	ResNet	0.5485	0.4496	0.6474	0.00361098
Cardiomegaly	TANGERINE	0.9431	0.9392	0.9469	REFERENCE
	CT-Clip	0.9172	0.9076	0.9268	0.00197353
	CT-Foundaiton-Gemini	0.9418	0.9399	0.9438	1
	ViT	0.9453	0.9414	0.9492	1
	Med3D-ResNet	0.7413	0.6245	0.8581	0.0544547
	CT-Cancer-Foundation-Full	0.6644	0.5087	0.82	0.0486332
	ResNet	0.7276	0.6457	0.8095	0.0126197
Pericardial effusion:	TANGERINE	0.8231	0.8145	0.8317	REFERENCE
	CT-Clip	0.8028	0.786	0.8196	0.0493718
	CT-Foundaiton-Gemini	0.8107	0.8102	0.8113	0.0857288
	ViT	0.8233	0.8177	0.8289	1
	Med3D-ResNet	0.6653	0.5719	0.7587	0.0435069
	CT-Cancer-Foundation-Full	0.48	0.4045	0.5555	0.00138744
	ResNet	0.6663	0.5844	0.7482	0.0334212
Coronary artery wall calcification:	TANGERINE	0.8987	0.8947	0.9028	REFERENCE
	CT-Clip	0.8571	0.854	0.8603	0.000103083
	CT-Foundaiton-Gemini	0.9439	0.9432	0.9446	>0.0001
	ViT	0.8763	0.871	0.8816	0.00956102
	Med3D-ResNet	0.6183	0.4818	0.7548	0.0293484
	CT-Cancer-Foundation-Full	0.4957	0.4189	0.5725	0.000782188
	ResNet	0.5697	0.4684	0.6709	0.00527438
Hiatal hernia:	TANGERINE	0.7394	0.7331	0.7457	REFERENCE
	CT-Clip	0.7078	0.6972	0.7183	0.000425802
	CT-Foundaiton-Gemini	0.7672	0.7626	0.7718	0.00984815
	ViT	0.7457	0.7373	0.7542	1
	Med3D-ResNet	0.5742	0.4664	0.682	0.0783144
	CT-Cancer-Foundation-Full	0.595	0.5042	0.6858	0.0844527
	ResNet	0.5959	0.5448	0.6469	0.00969909
Lymphadenopathy:	TANGERINE	0.7399	0.7301	0.7498	REFERENCE
	CT-Clip	0.7102	0.7023	0.7182	0.0041393
	CT-Foundaiton-Gemini	0.747	0.7449	0.7491	0.706764
	ViT	0.7388	0.7259	0.7518	1
	Med3D-ResNet	0.5881	0.5349	0.6414	0.00926868
	CT-Cancer-Foundation-Full	0.4349	0.3575	0.5123	0.00224027
	ResNet	0.6213	0.5747	0.6679	0.0159441
Emphysema:	TANGERINE	0.772	0.768	0.7759	REFERENCE
	CT-Clip	0.7551	0.747	0.7631	0.0270882
	CT-Foundaiton-Gemini	0.7951	0.7929	0.7972	0.000476423
	ViT	0.786	0.7749	0.797	0.249475
	Med3D-ResNet	0.5398	0.4552	0.6244	0.0103663
	CT-Cancer-Foundation-Full	0.5264	0.4822	0.5705	0.000640615
	ResNet	0.5462	0.4795	0.6129	0.00434309
Atelectasis:	TANGERINE	0.7502	0.7402	0.7601	REFERENCE
	CT-Clip	0.6985	0.6945	0.7024	0.00174091
	CT-Foundaiton-Gemini	0.755	0.7502	0.7598	1
	ViT	0.7263	0.7167	0.7359	0.0874925
	Med3D-ResNet	0.5553	0.501	0.6095	0.00607637
	CT-Cancer-Foundation-Full	0.4982	0.4477	0.5486	0.0010965
	ResNet	0.5617	0.4678	0.6556	0.0355446
Lung nodule:	TANGERINE	0.6768	0.659	0.6946	REFERENCE
	CT-Clip	0.6244	0.6148	0.6341	0.0087633
	CT-Foundaiton-Gemini	0.6648	0.6629	0.6666	0.77197
	ViT	0.656	0.6396	0.6723	0.659573
	Med3D-ResNet	0.5585	0.5323	0.5847	0.0027189
	CT-Cancer-Foundation-Full	0.5334	0.4636	0.6031	0.0422133
	ResNet	0.5436	0.511	0.5762	0.00291396
Lung opacity:	TANGERINE	0.8074	0.7885	0.8263	REFERENCE
	CT-Clip	0.6821	0.6643	0.7	0.00172902
	CT-Foundaiton-Gemini	0.8375	0.8359	0.839	0.0825283
	ViT	0.7503	0.721	0.7796	0.0260003
	Med3D-ResNet	0.5922	0.5355	0.6488	0.00548693
	CT-Cancer-Foundation-Full	0.3564	0.1848	0.528	0.0136858
	ResNet	0.5464	0.5047	0.5881	0.000816217
Pulmonary fibrotic sequela:	TANGERINE	0.691	0.6722	0.7099	REFERENCE
	CT-Clip	0.635	0.6294	0.6406	0.00978507
	CT-Foundaiton-Gemini	0.707	0.7058	0.7082	0.443329
	ViT	0.6577	0.6459	0.6696	0.0135855
	Med3D-ResNet	0.5026	0.4204	0.5848	0.0395384
	CT-Cancer-Foundation-Full	0.5355	0.4992	0.5717	0.0068176
	ResNet	0.5395	0.533	0.5461	0.000423821
Pleural effusion:	TANGERINE	0.9597	0.9562	0.9633	REFERENCE
	CT-Clip	0.9357	0.9339	0.9376	>0.0001
	CT-Foundaiton-Gemini	0.9502	0.9486	0.9518	0.00453192
	ViT	0.9413	0.9377	0.945	0.000779311
	Med3D-ResNet	0.7896	0.7258	0.8535	0.00955568
	CT-Cancer-Foundation-Full	0.3463	0.2384	0.4543	0.000592076
	ResNet	0.8152	0.7137	0.9166	0.0961315
Mosaic attenuation pattern:	TANGERINE	0.8538	0.8457	0.8619	REFERENCE
	CT-Clip	0.8097	0.7913	0.8281	0.0102487
	CT-Foundaiton-Gemini	0.8408	0.8387	0.8429	0.0398243
	ViT	0.8476	0.8341	0.8611	1
	Med3D-ResNet	0.6871	0.5898	0.7844	0.059679
	CT-Cancer-Foundation-Full	0.6426	0.59	0.6953	0.001944
	ResNet	0.7425	0.6905	0.7946	0.027032
Peribronchial thickening:	TANGERINE	0.7714	0.7356	0.8072	REFERENCE
	CT-Clip	0.7242	0.7137	0.7348	0.178255
	CT-Foundaiton-Gemini	0.7577	0.7549	0.7605	1
	ViT	0.7594	0.7523	0.7665	1
	Med3D-ResNet	0.5504	0.5054	0.5954	0.00560495
	CT-Cancer-Foundation-Full	0.4955	0.4281	0.563	0.00978193
	ResNet	0.5431	0.4925	0.5937	0.00908207
Consolidation:	TANGERINE	0.8984	0.889	0.9078	REFERENCE
	CT-Clip	0.7584	0.7511	0.7656	>0.0001
	CT-Foundaiton-Gemini	0.8813	0.8793	0.8832	0.0557053
	ViT	0.8256	0.7996	0.8517	0.0127565
	Med3D-ResNet	0.6864	0.6609	0.7119	0.000206676
	CT-Cancer-Foundation-Full	0.2991	0.0963	0.5019	0.00704644
	ResNet	0.6184	0.5931	0.6438	>0.0001
Bronchiectasis:	TANGERINE	0.7442	0.7292	0.7592	REFERENCE
	CT-Clip	0.6749	0.6515	0.6983	0.00482168
	CT-Foundaiton-Gemini	0.7451	0.7419	0.7484	1
	ViT	0.7285	0.7161	0.7409	0.715958
	Med3D-ResNet	0.5374	0.4704	0.6045	0.00766942
	CT-Cancer-Foundation-Full	0.545	0.4702	0.6197	0.021082
	ResNet	0.5478	0.5093	0.5863	0.000863754
Interlobular septal thickening:	TANGERINE	0.8454	0.8222	0.8687	REFERENCE
	CT-Clip	0.797	0.7886	0.8054	0.0425367
	CT-Foundaiton-Gemini	0.8744	0.8724	0.8765	0.148464
	ViT	0.8442	0.8203	0.8682	1
	Med3D-ResNet	0.6781	0.5684	0.7878	0.0807099
	CT-Cancer-Foundation-Full	0.3232	0.162	0.4844	0.00400976
	ResNet	0.7086	0.6309	0.7863	0.0802651
Medical material:	TANGERINE	0.834	0.8174	0.8507	REFERENCE
	CT-Clip	0.7742	0.7686	0.7799	0.00287548
	CT-Foundaiton-Gemini	0.9358	0.9336	0.938	0.000271793
	ViT	0.8094	0.789	0.8298	0.0873672
	Med3D-ResNet	0.6503	0.5852	0.7155	0.0105688
	CT-Cancer-Foundation-Full	0.4404	0.377	0.5038	0.000895552
	ResNet	0.4297	0.2829	0.5765	0.0117518
