# Supplementary material for: A computationally frugal, open-source chest CT foundation model for thoracic disease detection in lung cancer screening programmes
Source: Commun Med (Lond). 2026 Feb 4;6:83. doi: 10.1038/s43856-025-01328-1 (PMC12876872; doi:10.1038/s43856-025-01328-1)
Supplement: Supplementary file 22 — Supplementary Data 20 [file 43856_2025_1328_MOESM22_ESM.xlsx]

## Sheet: Supplementary Data 20
Supplementary Data 20: Binary Downstream Tasks - Different Pretrain Dataset Sizes
Task Name	Model	Mean AUROC	95% CI (Lower)	95% CI (Upper)	P-value (TANGERINE vs. others, Bonferroni-corrected t-test)	P-value (TANGERINE-10 vs. TANGERINE-SUMMIT, Bonferroni-corrected t-test)
Cancer - Summit	TANGERINE	0.89396	0.875246	0.912674	REFERENCE
	TANGERINE-40	0.79234	0.763746	0.820934	0.00288474
	TANGERINE-10	0.58114	0.569158	0.593122	2.361e-05	REFERENCE
	TANGERINE-SUMMIT	0.58532	0.57919	0.59145	1.00483e-05	0.151337
ILA - SUMMIT	TANGERINE	0.96134	0.955146	0.967534	REFERENCE
	TANGERINE-40	0.91096	0.884473	0.937447	0.0127021
	TANGERINE-10	0.86066	0.816369	0.904951	0.00722928	REFERENCE
	TANGERINE-SUMMIT	0.85132	0.809673	0.892967	0.00340665	0.236569
Bronchiectasis - Summit	TANGERINE	0.79548	0.777148	0.813812	REFERENCE
	TANGERINE-40	0.70648	0.675392	0.737568	0.000333085
	TANGERINE-10	0.6183	0.555058	0.681542	0.00148021	REFERENCE
	TANGERINE-SUMMIT	0.56704	0.489619	0.644461	0.0014261	0.0258249
Nodule - Summit	TANGERINE	0.72646	0.706625	0.746295	REFERENCE
	TANGERINE-40	0.64504	0.637345	0.652735	0.00302241
	TANGERINE-10	0.55412	0.534037	0.574203	5.37087e-06	REFERENCE
	TANGERINE-SUMMIT	0.5405	0.512775	0.568225	7.40302e-05	0.279826
Cancer - NLST-ACRIN	TANGERINE	0.91828	0.887785	0.948775	REFERENCE
	TANGERINE-40	0.89384	0.863205	0.924475	0.610745
	TANGERINE-10	0.61844	0.572702	0.664178	0.000701694	REFERENCE
	TANGERINE-SUMMIT	0.6142	0.582145	0.646255	1.20859e-05	0.85627
Cancer - Duke	TANGERINE	0.79754	0.768005	0.827075	REFERENCE
	TANGERINE-40	0.59684	0.550529	0.643151	2.52302e-05
	TANGERINE-10	0.58096	0.562481	0.599439	0.0002428	REFERENCE
	TANGERINE-SUMMIT	0.54012	0.484265	0.595975	0.00140245	0.0648861
Calcification - COCA	TANGERINE	0.77506	0.756671	0.793449	REFERENCE
	TANGERINE-40	0.69878	0.673303	0.724257	0.00171773
	TANGERINE-10	0.6857	0.668622	0.702778	0.00299964	REFERENCE
	TANGERINE-SUMMIT	0.69972	0.656916	0.742524	0.0448556	0.272116
Cancer - NLST-ACRIN fine-tuned on Duke	TANGERINE	0.90092	0.873661	0.928179	REFERENCE
	TANGERINE-40	0.60194	0.572849	0.631031	8.36955e-06
	TANGERINE-10	0.56326	0.499076	0.627444	0.000573293	REFERENCE
	TANGERINE-SUMMIT	0.5889	0.552632	0.625168	1.2138e-05	0.485635
Cancer - Duke fine-tuned on NLST-ACRIN	TANGERINE	0.78446	0.758246	0.810674	REFERENCE
	TANGERINE-40	0.72812	0.711298	0.744942	0.0630561
	TANGERINE-10	0.56916	0.535079	0.603241	0.00127884	REFERENCE
	TANGERINE-SUMMIT	0.574	0.56284	0.58516	0.000226723	0.683356
Cancer - NLST-ACRIN fine-tuned on SUMMIT	TANGERINE	0.93156	0.925672	0.937448	REFERENCE
	TANGERINE-40	0.8039	0.755901	0.851899	0.0036444
	TANGERINE-10	0.6056	0.583205	0.627995	5.05915e-06	REFERENCE
	TANGERINE-SUMMIT	0.59796	0.592198	0.603722	9.14652e-08	0.440788
Cancer - Duke fine-tuned on SUMMIT	TANGERINE	0.85218	0.839878	0.864482	REFERENCE
	TANGERINE-40	0.75484	0.71349	0.79619	0.00988819
	TANGERINE-10	0.62068	0.608293	0.633067	1.00985e-05	REFERENCE
	TANGERINE-SUMMIT	0.60016	0.565399	0.634921	0.00017213	0.221729
