# Supplementary material for: A computationally frugal, open-source chest CT foundation model for thoracic disease detection in lung cancer screening programmes
Source: Commun Med (Lond). 2026 Feb 4;6:83. doi: 10.1038/s43856-025-01328-1 (PMC12876872; doi:10.1038/s43856-025-01328-1)
Supplement: Supplementary file 23 — Supplementary Data 21 [file 43856_2025_1328_MOESM23_ESM.xlsx]

## Sheet: Supplementary Data 21
Supplementary Data 21: RadChest - Different Pretrain Dataset Sizes
Class Label	Model	Mean AUROC	95% CI (Lower)	95% CI (Upper)	P-value (TANGERINE vs. others, Bonferroni-corrected t-test)	P-value (TANGERINE-10 vs. TANGERINE-SUMMIT, Bonferroni-corrected t-test)
Macro-Averaged AUC:	TANGERINE	0.7571	0.7499	0.7644	REFERENCE
	TANGERINE-40	0.7229	0.7134	0.7324	0.00211732
	TANGERINE-10	0.711	0.7006	0.7214	0.00112512	REFERENCE
	TANGERINE-SUMMIT	0.695	0.6615	0.7286	0.0225635	0.132501
Lung cancer	TANGERINE	0.8349	0.8239	0.8459	REFERENCE
	TANGERINE-40	0.7548	0.7271	0.7826	0.00246398
	TANGERINE-10	0.7196	0.6879	0.7514	0.00163842	REFERENCE
	TANGERINE-SUMMIT	0.6865	0.6321	0.7409	0.0050414	0.0269583
Calcification	TANGERINE	0.7081	0.6902	0.7259	REFERENCE
	TANGERINE-40	0.6468	0.6247	0.669	0.000404019
	TANGERINE-10	0.631	0.6085	0.6535	0.00652706	REFERENCE
	TANGERINE-SUMMIT	0.6328	0.597	0.6685	0.00306349	0.932423
Cardiomegaly:	TANGERINE	0.8447	0.8273	0.8622	REFERENCE
	TANGERINE-40	0.89	0.8736	0.9064	0.000584631
	TANGERINE-10	0.8626	0.8251	0.9	0.29186	REFERENCE
	TANGERINE-SUMMIT	0.8584	0.7874	0.9293	1	0.749139
Pericardial effusion	TANGERINE	0.6773	0.6559	0.6986	REFERENCE
	TANGERINE-40	0.6739	0.668	0.6798	1
	TANGERINE-10	0.6653	0.6548	0.6757	0.806279	REFERENCE
	TANGERINE-SUMMIT	0.6646	0.646	0.6832	1	0.947434
Hiatal hernia:	TANGERINE	0.6989	0.6517	0.7461	REFERENCE
	TANGERINE-40	0.6292	0.6186	0.6398	0.0212764
	TANGERINE-10	0.6365	0.608	0.665	0.0703159	REFERENCE
	TANGERINE-SUMMIT	0.6232	0.5799	0.6665	0.0853683	0.103809
Lymphadenopathy:	TANGERINE	0.7472	0.7387	0.7557	REFERENCE
	TANGERINE-40	0.7355	0.7262	0.7448	0.125533
	TANGERINE-10	0.7318	0.7226	0.7409	0.102967	REFERENCE
	TANGERINE-SUMMIT	0.7327	0.7272	0.7381	0.0104252	0.794488
Emphysema	TANGERINE	0.8368	0.8012	0.8725	REFERENCE
	TANGERINE-40	0.7553	0.7351	0.7755	0.00392072
	TANGERINE-10	0.7747	0.7464	0.803	0.00490521	REFERENCE
	TANGERINE-SUMMIT	0.7365	0.6946	0.7785	0.0188336	0.0262344
Atelectasis:	TANGERINE	0.7098	0.6967	0.723	REFERENCE
	TANGERINE-40	0.7021	0.683	0.7212	1
	TANGERINE-10	0.6811	0.6557	0.7066	0.0624722	REFERENCE
	TANGERINE-SUMMIT	0.6819	0.6474	0.7164	0.19566	0.854584
Lung nodule	TANGERINE	0.6853	0.6596	0.711	REFERENCE
	TANGERINE-40	0.6691	0.6606	0.6776	0.434067
	TANGERINE-10	0.6514	0.638	0.6648	0.0837136	REFERENCE
	TANGERINE-SUMMIT	0.6524	0.6409	0.6639	0.0959462	0.915086
Lung opacity:	TANGERINE	0.6718	0.6529	0.6908	REFERENCE
	TANGERINE-40	0.6631	0.6497	0.6765	1
	TANGERINE-10	0.6541	0.6421	0.6662	0.451384	REFERENCE
	TANGERINE-SUMMIT	0.6447	0.6204	0.669	0.347224	0.11605
Pulmonary fibrotic sequela	TANGERINE	0.7152	0.7117	0.7187	REFERENCE
	TANGERINE-40	0.6751	0.6503	0.6999	0.0447601
	TANGERINE-10	0.6342	0.6297	0.6387	>0.0001	REFERENCE
	TANGERINE-SUMMIT	0.6174	0.5724	0.6625	0.0141606	0.324416
Pleural effusion	TANGERINE	0.9393	0.9349	0.9438	REFERENCE
	TANGERINE-40	0.9309	0.9126	0.9491	0.935757
	TANGERINE-10	0.9108	0.8978	0.9239	0.0235145	REFERENCE
	TANGERINE-SUMMIT	0.8907	0.813	0.9684	0.484312	0.443745
Peribronchial thickening	TANGERINE	0.6314	0.6159	0.6469	REFERENCE
	TANGERINE-40	0.6323	0.6161	0.6486	1
	TANGERINE-10	0.6359	0.6194	0.6524	1	REFERENCE
	TANGERINE-SUMMIT	0.5998	0.5924	0.6071	0.00992908	0.00240594
Consolidation	TANGERINE	0.806	0.7858	0.8262	REFERENCE
	TANGERINE-40	0.7919	0.7789	0.805	0.506437
	TANGERINE-10	0.7714	0.7645	0.7783	0.0546635	REFERENCE
	TANGERINE-SUMMIT	0.7291	0.6942	0.764	0.0249745	0.0175936
Bronchiectasis	TANGERINE	0.7822	0.7612	0.8032	REFERENCE
	TANGERINE-40	0.7545	0.7358	0.7732	0.220946
	TANGERINE-10	0.7312	0.7157	0.7468	0.0164178	REFERENCE
	TANGERINE-SUMMIT	0.6889	0.627	0.7508	0.0692665	0.0706725
Interlobular septal thickening	TANGERINE	0.8428	0.8142	0.8714	REFERENCE
	TANGERINE-40	0.7942	0.7866	0.8019	0.0208768
	TANGERINE-10	0.8084	0.7957	0.8211	0.109907	REFERENCE
	TANGERINE-SUMMIT	0.8003	0.789	0.8117	0.0336212	0.379867
Medical material:	TANGERINE	0.7395	0.7099	0.7691	REFERENCE
	TANGERINE-40	0.5909	0.5734	0.6084	0.000199344
	TANGERINE-10	0.5878	0.5745	0.6011	0.000763869	REFERENCE
	TANGERINE-SUMMIT	0.5752	0.5537	0.5967	0.00189115	0.0787153
