# Supplementary material for: A computationally frugal, open-source chest CT foundation model for thoracic disease detection in lung cancer screening programmes
Source: Commun Med (Lond). 2026 Feb 4;6:83. doi: 10.1038/s43856-025-01328-1 (PMC12876872; doi:10.1038/s43856-025-01328-1)
Supplement: Supplementary file 24 — Supplementary Data 22 [file 43856_2025_1328_MOESM24_ESM.xlsx]

## Sheet: Supplementary Data 22
Supplementary Data 22: CT-Rate - Different Pretrain Dataset Sizes
Class Label	Model	Mean AUROC	95% CI (Lower)	95% CI (Upper)	P-value (TANGERINE vs. others, Bonferroni-corrected t-test)	P-value (TANGERINE-10 vs. TANGERINE-SUMMIT, Bonferroni-corrected t-test)
Macro-Averaged AUC:	TANGERINE	0.8619	0.8592	0.8646	REFERENCE
	TANGERINE-40	0.8363	0.8342	0.8384	0.000274189
	TANGERINE-10	0.8235	0.8223	0.8247	9.10609e-07	REFERENCE
	TANGERINE-SUMMIT	0.8174	0.8164	0.8184	4.0136e-06	0.000418111
Arterial wall calcification:	TANGERINE	0.9347	0.9329	0.9366	REFERENCE
	TANGERINE-40	0.9207	0.9199	0.9214	0.000288845
	TANGERINE-10	0.9083	0.9041	0.9126	0.000122218	REFERENCE
	TANGERINE-SUMMIT	0.9086	0.9056	0.9117	0.000141651	0.913535
Cardiomegaly	TANGERINE	0.9508	0.9482	0.9535	REFERENCE
	TANGERINE-40	0.9556	0.9546	0.9567	0.0522813
	TANGERINE-10	0.9563	0.9557	0.957	0.0135472	REFERENCE
	TANGERINE-SUMMIT	0.9551	0.9541	0.956	0.0474968	0.0509145
Pericardial effusion:	TANGERINE	0.8827	0.8756	0.8897	REFERENCE
	TANGERINE-40	0.8625	0.8582	0.8668	0.0071412
	TANGERINE-10	0.8525	0.8401	0.865	0.0209755	REFERENCE
	TANGERINE-SUMMIT	0.8539	0.8497	0.8581	0.00249812	0.69501
Coronary artery wall calcification:	TANGERINE	0.9232	0.9197	0.9267	REFERENCE
	TANGERINE-40	0.9066	0.9054	0.9079	0.000412295
	TANGERINE-10	0.889	0.8844	0.8937	7.94725e-05	REFERENCE
	TANGERINE-SUMMIT	0.8928	0.8892	0.8965	0.000107686	0.234459
Hiatal hernia:	TANGERINE	0.821	0.7971	0.845	REFERENCE
	TANGERINE-40	0.7539	0.751	0.7569	0.00485835
	TANGERINE-10	0.7592	0.7561	0.7622	0.00878161	REFERENCE
	TANGERINE-SUMMIT	0.7419	0.7399	0.744	0.00305077	>0.0001
Lymphadenopathy:	TANGERINE	0.7737	0.7701	0.7772	REFERENCE
	TANGERINE-40	0.7569	0.7491	0.7647	0.0398141
	TANGERINE-10	0.7479	0.742	0.7538	0.000267515	REFERENCE
	TANGERINE-SUMMIT	0.746	0.7439	0.7482	2.97163e-05	0.461545
Emphysema:	TANGERINE	0.8191	0.8166	0.8217	REFERENCE
	TANGERINE-40	0.7951	0.791	0.7992	0.00122426
	TANGERINE-10	0.7987	0.7919	0.8056	0.00950903	REFERENCE
	TANGERINE-SUMMIT	0.7873	0.7815	0.7931	0.000636074	0.01682
Atelectasis:	TANGERINE	0.8136	0.8111	0.8161	REFERENCE
	TANGERINE-40	0.7709	0.762	0.7797	0.00117855
	TANGERINE-10	0.7522	0.7441	0.7603	5.31563e-05	REFERENCE
	TANGERINE-SUMMIT	0.7403	0.7372	0.7434	3.43085e-06	0.0237318
Lung nodule:	TANGERINE	0.7049	0.6999	0.7099	REFERENCE
	TANGERINE-40	0.6878	0.678	0.6975	0.00896522
	TANGERINE-10	0.6817	0.6732	0.6902	0.000709547	REFERENCE
	TANGERINE-SUMMIT	0.6801	0.6761	0.6841	0.00337213	0.682054
Lung opacity:	TANGERINE	0.8632	0.8597	0.8667	REFERENCE
	TANGERINE-40	0.8338	0.8286	0.839	0.000207875
	TANGERINE-10	0.8155	0.8085	0.8225	0.000649293	REFERENCE
	TANGERINE-SUMMIT	0.7991	0.7942	0.8041	3.34075e-05	0.00551925
Pulmonary fibrotic sequela:	TANGERINE	0.7328	0.7258	0.7398	REFERENCE
	TANGERINE-40	0.6971	0.6905	0.7037	0.0012065
	TANGERINE-10	0.6863	0.6782	0.6944	0.000727302	REFERENCE
	TANGERINE-SUMMIT	0.6808	0.6755	0.6862	0.000633482	0.221109
Pleural effusion:	TANGERINE	0.975	0.9728	0.9772	REFERENCE
	TANGERINE-40	0.9715	0.9679	0.9751	0.0688874
	TANGERINE-10	0.9589	0.9542	0.9636	0.00384275	REFERENCE
	TANGERINE-SUMMIT	0.9596	0.9575	0.9618	0.000408887	0.654829
Mosaic attenuation pattern:	TANGERINE	0.9049	0.9008	0.9089	REFERENCE
	TANGERINE-40	0.8814	0.8715	0.8912	0.026551
	TANGERINE-10	0.8725	0.8598	0.8853	0.00858841	REFERENCE
	TANGERINE-SUMMIT	0.879	0.8771	0.8809	0.000210384	0.246881
Peribronchial thickening:	TANGERINE	0.8387	0.8353	0.8422	REFERENCE
	TANGERINE-40	0.805	0.7997	0.8103	0.000864315
	TANGERINE-10	0.7967	0.7887	0.8048	0.000607844	REFERENCE
	TANGERINE-SUMMIT	0.7913	0.7847	0.7978	0.000116667	0.232881
Consolidation:	TANGERINE	0.9244	0.9216	0.9272	REFERENCE
	TANGERINE-40	0.9017	0.8986	0.9048	0.00054406
	TANGERINE-10	0.8936	0.8876	0.8996	0.00102152	REFERENCE
	TANGERINE-SUMMIT	0.8741	0.869	0.8792	0.000139824	0.00108765
Bronchiectasis:	TANGERINE	0.8216	0.8175	0.8257	REFERENCE
	TANGERINE-40	0.7826	0.7775	0.7877	0.000227277
	TANGERINE-10	0.7465	0.7423	0.7506	2.3406e-05	REFERENCE
	TANGERINE-SUMMIT	0.7407	0.7354	0.746	7.21615e-06	0.0617803
Interlobular septal thickening:	TANGERINE	0.8877	0.8839	0.8915	REFERENCE
	TANGERINE-40	0.8735	0.8691	0.8779	0.00952788
	TANGERINE-10	0.8723	0.8674	0.8772	0.0060733	REFERENCE
	TANGERINE-SUMMIT	0.8695	0.8656	0.8733	0.000634323	0.394146
Medical material:	TANGERINE	0.9425	0.9388	0.9461	REFERENCE
	TANGERINE-40	0.8965	0.8929	0.9002	6.37105e-05
	TANGERINE-10	0.8341	0.8134	0.8549	0.000411964	REFERENCE
	TANGERINE-SUMMIT	0.8131	0.8101	0.816	9.1933e-07	0.0433987
