# Supplementary material for: A computationally frugal, open-source chest CT foundation model for thoracic disease detection in lung cancer screening programmes
Source: Commun Med (Lond). 2026 Feb 4;6:83. doi: 10.1038/s43856-025-01328-1 (PMC12876872; doi:10.1038/s43856-025-01328-1)
Supplement: Supplementary file 25 — Supplementary Data 23 [file 43856_2025_1328_MOESM25_ESM.xlsx]

## Sheet: Supplementary Data 23
Supplementary Data 23: Multi-Label-RadChest finetuned on CTRate - Different Pretrain Dataset Sizes
Class Label	Model	Mean AUROC	95% CI (Lower)	95% CI (Upper)	P-value (TANGERINE vs. others, Bonferroni-corrected t-test)	P-value (TANGERINE-10 vs. TANGERINE-SUMMIT, Bonferroni-corrected t-test)
Macro-Averaged AUC	TANGERINE	0.7641	0.7583	0.7699	REFERENCE
	TANGERINE-40	0.717	0.7005	0.7336	0.00351417
	TANGERINE-10	0.6924	0.6631	0.7217	0.00629041	REFERENCE
	TANGERINE-SUMMIT	0.6766	0.6483	0.7048	0.00241646	0.00811053
Calcification	TANGERINE	0.7934	0.7869	0.7999	REFERENCE
	TANGERINE-40	0.7256	0.6783	0.773	0.0378127
	TANGERINE-10	0.6529	0.5729	0.7329	0.0203908	REFERENCE
	TANGERINE-SUMMIT	0.6719	0.6211	0.7227	0.00598363	0.189408
Cardiomegaly	TANGERINE	0.8939	0.8864	0.9013	REFERENCE
	TANGERINE-40	0.8891	0.8721	0.9062	0.876192
	TANGERINE-10	0.851	0.7861	0.9159	0.329956	REFERENCE
	TANGERINE-SUMMIT	0.8498	0.8141	0.8854	0.0441228	0.919996
Pericardial effusion	TANGERINE	0.7494	0.7352	0.7637	REFERENCE
	TANGERINE-40	0.6806	0.6559	0.7052	0.00325762
	TANGERINE-10	0.6627	0.6211	0.7042	0.0116207	REFERENCE
	TANGERINE-SUMMIT	0.642	0.5857	0.6982	0.0177445	0.0917513
Hiatal hernia	TANGERINE	0.759	0.7241	0.7939	REFERENCE
	TANGERINE-40	0.6435	0.6169	0.6702	0.00309452
	TANGERINE-10	0.6192	0.558	0.6803	0.0121411	REFERENCE
	TANGERINE-SUMMIT	0.6139	0.5735	0.6543	0.00249956	0.578024
Lymphadenopathy	TANGERINE	0.7148	0.6931	0.7365	REFERENCE
	TANGERINE-40	0.6911	0.6801	0.7022	0.03174
	TANGERINE-10	0.6711	0.6612	0.681	0.039445	REFERENCE
	TANGERINE-SUMMIT	0.6708	0.648	0.6936	0.00560544	0.980098
Emphysema	TANGERINE	0.8382	0.8219	0.8545	REFERENCE
	TANGERINE-40	0.751	0.7022	0.7999	0.0303674
	TANGERINE-10	0.7275	0.6449	0.8101	0.0775515	REFERENCE
	TANGERINE-SUMMIT	0.7329	0.6956	0.7703	0.00476593	0.786524
Atelectasis	TANGERINE	0.7124	0.7061	0.7187	REFERENCE
	TANGERINE-40	0.6754	0.6494	0.7014	0.0206089
	TANGERINE-10	0.6397	0.5956	0.6838	0.0206629	REFERENCE
	TANGERINE-SUMMIT	0.6404	0.6053	0.6755	0.00751223	0.896024
Lung nodule	TANGERINE	0.6845	0.6727	0.6963	REFERENCE
	TANGERINE-40	0.6757	0.6653	0.6861	0.14559
	TANGERINE-10	0.6788	0.6557	0.7018	0.812864	REFERENCE
	TANGERINE-SUMMIT	0.6542	0.6116	0.6969	0.162224	0.0459825
Lung opacity	TANGERINE	0.6819	0.672	0.6918	REFERENCE
	TANGERINE-40	0.6796	0.6645	0.6947	1
	TANGERINE-10	0.656	0.6363	0.6758	0.0774798	REFERENCE
	TANGERINE-SUMMIT	0.6389	0.6004	0.6773	0.0711795	0.14117
Pulmonary fibrotic sequela	TANGERINE	0.6278	0.6113	0.6443	REFERENCE
	TANGERINE-40	0.5621	0.5426	0.5815	0.0177768
	TANGERINE-10	0.5705	0.552	0.5891	0.0123616	REFERENCE
	TANGERINE-SUMMIT	0.5577	0.5547	0.5606	0.00151246	0.103301
Pleural effusion	TANGERINE	0.9553	0.9524	0.9582	REFERENCE
	TANGERINE-40	0.9295	0.9052	0.9537	0.105101
	TANGERINE-10	0.889	0.8281	0.95	0.105964	REFERENCE
	TANGERINE-SUMMIT	0.879	0.8153	0.9426	0.0802447	0.0781635
Peribronchial thickening	TANGERINE	0.6412	0.6185	0.6638	REFERENCE
	TANGERINE-40	0.6049	0.5919	0.618	0.0680703
	TANGERINE-10	0.5954	0.5859	0.6049	0.00973432	REFERENCE
	TANGERINE-SUMMIT	0.5658	0.5579	0.5737	0.00449379	0.000639776
Consolidation	TANGERINE	0.8246	0.8217	0.8276	REFERENCE
	TANGERINE-40	0.8094	0.7979	0.8208	0.0712154
	TANGERINE-10	0.7863	0.7595	0.8132	0.0627281	REFERENCE
	TANGERINE-SUMMIT	0.7559	0.7158	0.7959	0.0293118	0.0515361
Bronchiectasis	TANGERINE	0.7017	0.6726	0.7309	REFERENCE
	TANGERINE-40	0.6104	0.5817	0.6391	0.00183396
	TANGERINE-10	0.618	0.5677	0.6684	0.00259112	REFERENCE
	TANGERINE-SUMMIT	0.5482	0.5205	0.5759	>0.0001	0.00512987
Interlobular septal thickening	TANGERINE	0.8382	0.8294	0.8469	REFERENCE
	TANGERINE-40	0.8021	0.7814	0.8229	0.0443554
	TANGERINE-10	0.7905	0.7737	0.8074	0.00669388	REFERENCE
	TANGERINE-SUMMIT	0.767	0.7379	0.7961	0.0135386	0.0289862
Medical material	TANGERINE	0.8091	0.7973	0.8209	REFERENCE
	TANGERINE-40	0.7426	0.7156	0.7696	0.000895652
	TANGERINE-10	0.6705	0.6217	0.7194	0.00261483	REFERENCE
	TANGERINE-SUMMIT	0.6363	0.6179	0.6548	>0.0001	0.11558
